# Supplementary material for: Comparative transcriptome analysis linked to key volatiles reveals molecular mechanisms of aroma compound biosynthesis in Prunus mume
Source: BMC Plant Biol. 2022 Aug 9;22:395. doi: 10.1186/s12870-022-03779-3 (PMC9361687; doi:10.1186/s12870-022-03779-3)
Supplement: Supplementary file 2 — Additional file 2: Table S1. Identification of the aroma compound from the two Prunus mume cultivars. Table S2. Overview of the transcriptome sequencing dataset and mapping statistics from GF and LE petal samples. Table S3. Key DEGs identified by enrichment analysis at the different flowering stages, showing functional categories of significantly over-represented DEGs at S2, S3, S4 and in LE vs. GF. Table S4. The name of the pathway associated with each KEGG term. Table S5. List of 101 genes that may be directly involved in the biosynthesis of P. mume aroma compounds. Table S6. List of key regulatory genes in the biosynthesis of cinnamic acid, cinnamyl acetate, eugenol, benzyl acetate and key genes affecting the volatilisation of aroma compounds. Table S7. The primer sequences of genes used for quantitative real-time PCR. Table S8. Summary of samples information uploaded to NCBI. [file 12870_2022_3779_MOESM2_ESM.zip › Supplementary Table 2.xlsx]

## Sheet: Sheet1
Stage	Sample	Raw Data	Clean Data (%)	% >Q20	GC Content (%)	Mapped ratio (%)
S2	LE2-1 (Repeat 1)	39668230	99.87	97.94	48.28	92.76
	LE2-2 (Repeat 2)	46657238	99.79	97.14	48.08	92.85
	LE2-3 (Repeat 3)	56866462	99.84	97.82	47.67	93.34
	GF2-1 (Repeat 1)	47397452	99.84	97.42	47.33	93.68
	GF2-2 (Repeat 2)	45494398	99.83	97.69	47.65	91.61
	GF2-3 (Repeat 3)	36605724	99.82	97.41	47.82	93.22
S3	LE3-1 (Repeat 1)	50894008	99.86	97.55	47.35	88.47
	LE3-2 (Repeat 2)	46223862	99.89	97.8	46.73	76.96
	LE3-3 (Repeat 3)	39761198	99.88	97.81	48.65	88.13
	GF3-1 (Repeat 1)	42552516	99.85	97.77	47.49	92.86
	GF3-2 (Repeat 2)	46434756	99.88	97.62	47.66	92.98
	GF3-3(Repeat 3)	42935228	99.88	97.75	47.87	91.76
S4	LE4-1 (Repeat 1)	40740336	99.82	97.5	47.18	91.4
	LE4-2 (Repeat 2)	46737918	99.79	97.34	47.42	92.35
	LE4-3 (Repeat 3)	44250770	99.84	97.6	47.63	90.69
	GF4-1 (Repeat 1)	61331282	99.87	97.9	47.55	93.37
	GF4-2 (Repeat 2)	50173598	99.86	97.7	47.6	93.47
	GF4-3 (Repeat 3)	41607484	99.88	97.72	47.94	92.23
