# Supplementary material for: Comparative transcriptome analysis linked to key volatiles reveals molecular mechanisms of aroma compound biosynthesis in Prunus mume
Source: BMC Plant Biol. 2022 Aug 9;22:395. doi: 10.1186/s12870-022-03779-3 (PMC9361687; doi:10.1186/s12870-022-03779-3)
Supplement: Supplementary file 2 — Additional file 2: Table S1. Identification of the aroma compound from the two Prunus mume cultivars. Table S2. Overview of the transcriptome sequencing dataset and mapping statistics from GF and LE petal samples. Table S3. Key DEGs identified by enrichment analysis at the different flowering stages, showing functional categories of significantly over-represented DEGs at S2, S3, S4 and in LE vs. GF. Table S4. The name of the pathway associated with each KEGG term. Table S5. List of 101 genes that may be directly involved in the biosynthesis of P. mume aroma compounds. Table S6. List of key regulatory genes in the biosynthesis of cinnamic acid, cinnamyl acetate, eugenol, benzyl acetate and key genes affecting the volatilisation of aroma compounds. Table S7. The primer sequences of genes used for quantitative real-time PCR. Table S8. Summary of samples information uploaded to NCBI. [file 12870_2022_3779_MOESM2_ESM.zip › Supplementary Table 3.xlsx]

## Sheet: S2(A) 
gene_id	LES2_fpkm	LES3_fpkm	LES4_fpkm	GFS2_fpkm	GFS3_fpkm	GFS4_fpkm	Symbol	Description	KEGG_A_class	KEGG_B_class	Pathway	K_ID
ncbi_103320223	5.11667	1.44333	1.05667	60.2667	8.46333	2.07	GATA12	GATA transcription factor 12	-	-	-	-
ncbi_103342363	1.5	0.106667	0.0333333	15.8133	5.72667	1.14667	BHLH67	transcription factor bHLH67	-	-	-	-
ncbi_103336878	2.25667	0.493333	0.756667	36.4367	4.40333	1.21	BHLH94	transcription factor bHLH71	-	-	-	-
ncbi_103342080	64.4767	19.79	13.05	326.377	108.613	20.11	WIN1	ethylene-responsive transcription factor WIN1	-	-	-	-
ncbi_103338627	17.8667	14.1867	13.08	57.0567	20.23	17.7067	BIM1	transcription factor BIM1	-	-	-	-
ncbi_103334551	1.14333	0.84	0.556667	4.38	3.30333	1.68667	PIF1	transcription factor PIF1-like	-	-	-	-
ncbi_103327851	58.9233	2.25333	1.23667	237.817	67.4533	4.66	GATA9	GATA transcription factor 9-like	-	-	-	-
ncbi_103339336	11.1233	9.16667	6.99667	28.4333	16.1233	11.4967	BHLH48	transcription factor bHLH48-like	-	-	-	-
ncbi_103335042	0.0633333	0.02	0.01	0.88	0.453333	0.09	AIL6	AP2-like ethylene-responsive transcription factor AIL6	-	-	-	-
ncbi_103333676	5.84667	1.75333	0.556667	19.69	5.47333	1.86333	CRF4	ethylene-responsive transcription factor CRF4	-	-	-	-
ncbi_103321724	6.01	0.336667	0.0633333	23.3267	9.17333	1.02667	--	transcription factor PAR2	-	-	-	-
ncbi_103329355	0.216667	0.09	0.0433333	1.18667	0.336667	0.18	MYB101	transcription factor MYB108-like	Organismal Systems	Environmental adaptation	ko04626//Plant-pathogen interaction	K09422
ncbi_103340933	32.9533	11.3833	3.27	74.83	23.4333	5.04667	HSFC1	heat stress transcription factor C-1	-	-	-	-
ncbi_103320639	11.29	0.636667	0.386667	27.3667	9.64333	3.25667	C1	transcription factor MYB114-like	Organismal Systems	Environmental adaptation	ko04626//Plant-pathogen interaction	K09422
ncbi_103339968	85.8533	6.57333	6.08333	107.54	85.0967	28.1	RF2b	transcription factor RF2b	-	-	-	-
ncbi_103328777	9.84	0.476667	0.286667	16.0433	11.5033	3.00667	PAR1	transcription factor PAR1	-	-	-	-
ncbi_107880071	5.04333	1.08333	0.553333	15.2933	4.19333	0.15	BZIP53	bZIP transcription factor 53	-	-	-	-
ncbi_103332891	39.1867	21.2033	16.0067	63.55	42.4367	26.9033	BZIP18	transcription factor RF2b	-	-	-	-
ncbi_103342363	1.5	0.106667	0.0333333	15.8133	5.72667	1.14667	BHLH67	transcription factor bHLH67	-	-	-	-
ncbi_103344427	44.0167	21.9367	32.6167	29.3267	17.3367	13.9267	--	B3 domain-containing transcription factor VRN1-like	-	-	-	-
ncbi_103326420	0.173333	0.07	0.02	0.323333	0.223333	0.216667	WRKY6	probable WRKY transcription factor 31	-	-	-	-
ncbi_103340617	0.97	0.45	0.0366667	0.68	0.09	0.336667	ERF017	ethylene-responsive transcription factor ERF017	-	-	-	-
ncbi_103334282	11.6867	9.16	7.96333	30.0267	12.4467	7.73667	FATA	oleoyl-acyl carrier protein thioesterase 1%2C chloroplastic	Metabolism	Lipid metabolism	ko00061//Fatty acid biosynthesis
ncbi_103335854	3.53667	1.88	1.89	13.9167	7.83333	2.09333	LACS2	long chain acyl-CoA synthetase 2-like	Metabolism;Cellular Processes;Metabolism;Metabolism;Metabolism	Global and overview maps;Transport and catabolism;Global and overview maps;Lipid metabolism;Lipid metabolism	ko01100//Metabolic pathways;ko04146//Peroxisome;ko01212//Fatty acid metabolism;ko00071//Fatty acid degradation;ko00061//Fatty acid biosynthesis
ncbi_103337762	10.8433	5.27667	3.45667	44.49	14.1967	11.9867	KAS1	3-oxoacyl-[acyl-carrier-protein] synthase I%2C chloroplastic-like	Metabolism;Metabolism;Metabolism;Metabolism	Global and overview maps;Global and overview maps;Lipid metabolism;Metabolism of cofactors and vitamins	ko01100//Metabolic pathways;ko01212//Fatty acid metabolism;ko00061//Fatty acid biosynthesis;ko00780//Biotin metabolism
ncbi_103327297	34.8667	18	24.7867	303.55	68.7633	21.46	LACS1	long chain acyl-CoA synthetase 1	Metabolism;Cellular Processes;Metabolism;Metabolism;Metabolism	Global and overview maps;Transport and catabolism;Global and overview maps;Lipid metabolism;Lipid metabolism	ko01100//Metabolic pathways;ko04146//Peroxisome;ko01212//Fatty acid metabolism;ko00071//Fatty acid degradation;ko00061//Fatty acid biosynthesis
ncbi_103330094	42.8833	17.2367	16.95	82.94	54.97	23.8667	BCCP2	biotin carboxyl carrier protein of acetyl-CoA carboxylase 2%2C chloroplastic	Metabolism;Metabolism;Metabolism;Metabolism;Metabolism;Metabolism;Metabolism	Global and overview maps;Global and overview maps;Global and overview maps;Carbohydrate metabolism;Global and overview maps;Lipid metabolism;Carbohydrate metabolism	ko01100//Metabolic pathways;ko01110//Biosynthesis of secondary metabolites;ko01200//Carbon metabolism;ko00620//Pyruvate metabolism;ko01212//Fatty acid metabolism;ko00061//Fatty acid biosynthesis;ko00640//Propanoate metabolism
ncbi_103335495	37.3033	12.0867	10.2	162.297	61.3033	21.6533	LACS2	long chain acyl-CoA synthetase 2	Metabolism;Cellular Processes;Metabolism;Metabolism;Metabolism	Global and overview maps;Transport and catabolism;Global and overview maps;Lipid metabolism;Lipid metabolism	ko01100//Metabolic pathways;ko04146//Peroxisome;ko01212//Fatty acid metabolism;ko00071//Fatty acid degradation;ko00061//Fatty acid biosynthesis
ncbi_103337929	14.9633	6.64667	5.53	35.9633	15.8733	10.2267	maoII	copper methylamine oxidase-like	Metabolism;Metabolism;Metabolism;Metabolism;Metabolism;Metabolism;Metabolism;Metabolism	Global and overview maps;Global and overview maps;Amino acid metabolism;Amino acid metabolism;Metabolism of other amino acids;Amino acid metabolism;Biosynthesis of other secondary metabolites;Biosynthesis of other secondary metabolites	ko01100//Metabolic pathways;ko01110//Biosynthesis of secondary metabolites;ko00260//Glycine, serine and threonine metabolism;ko00350//Tyrosine metabolism;ko00410//beta-Alanine metabolism;ko00360//Phenylalanine metabolism;ko00950//Isoquinoline alkaloid biosynthesis;ko00960//Tropane, piperidine and pyridine alkaloid biosynthesis
ncbi_103322058	11.2233	9.29	6.73	22.3767	20.3467	16.2467	FAOMT	flavonoid 3'%2C5'-methyltransferase-like	Metabolism;Metabolism;Metabolism;Metabolism;Metabolism;Metabolism	Global and overview maps;Global and overview maps;Biosynthesis of other secondary metabolites;Biosynthesis of other secondary metabolites;Biosynthesis of other secondary metabolites;Amino acid metabolism	ko01100//Metabolic pathways;ko01110//Biosynthesis of secondary metabolites;ko00940//Phenylpropanoid biosynthesis;ko00941//Flavonoid biosynthesis;ko00945//Stilbenoid, diarylheptanoid and gingerol biosynthesis;ko00360//Phenylalanine metabolism
ncbi_103327297	34.8667	18	24.7867	303.55	68.7633	21.46	LACS1	long chain acyl-CoA synthetase 1	Metabolism;Cellular Processes;Metabolism;Metabolism;Metabolism	Global and overview maps;Transport and catabolism;Global and overview maps;Lipid metabolism;Lipid metabolism	ko01100//Metabolic pathways;ko04146//Peroxisome;ko01212//Fatty acid metabolism;ko00071//Fatty acid degradation;ko00061//Fatty acid biosynthesis
ncbi_103332647	28.3367	17.9767	18.8	169.657	31.9833	13.0467	ECR	very-long-chain enoyl-CoA reductase	Metabolism;Metabolism;Metabolism;Metabolism;Metabolism	Global and overview maps;Global and overview maps;Global and overview maps;Lipid metabolism;Lipid metabolism	ko01100//Metabolic pathways;ko01110//Biosynthesis of secondary metabolites;ko01212//Fatty acid metabolism;ko00062//Fatty acid elongation;ko01040//Biosynthesis of unsaturated fatty acids
ncbi_103335854	3.53667	1.88	1.89	13.9167	7.83333	2.09333	LACS2	long chain acyl-CoA synthetase 2-like	Metabolism;Cellular Processes;Metabolism;Metabolism;Metabolism	Global and overview maps;Transport and catabolism;Global and overview maps;Lipid metabolism;Lipid metabolism	ko01100//Metabolic pathways;ko04146//Peroxisome;ko01212//Fatty acid metabolism;ko00071//Fatty acid degradation;ko00061//Fatty acid biosynthesis
ncbi_103337762	10.8433	5.27667	3.45667	44.49	14.1967	11.9867	KAS1	3-oxoacyl-[acyl-carrier-protein] synthase I%2C chloroplastic-like	Metabolism;Metabolism;Metabolism;Metabolism	Global and overview maps;Global and overview maps;Lipid metabolism;Metabolism of cofactors and vitamins	ko01100//Metabolic pathways;ko01212//Fatty acid metabolism;ko00061//Fatty acid biosynthesis;ko00780//Biotin metabolism
ncbi_103330094	42.8833	17.2367	16.95	82.94	54.97	23.8667	BCCP2	biotin carboxyl carrier protein of acetyl-CoA carboxylase 2%2C chloroplastic	Metabolism;Metabolism;Metabolism;Metabolism;Metabolism;Metabolism;Metabolism	Global and overview maps;Global and overview maps;Global and overview maps;Carbohydrate metabolism;Global and overview maps;Lipid metabolism;Carbohydrate metabolism	ko01100//Metabolic pathways;ko01110//Biosynthesis of secondary metabolites;ko01200//Carbon metabolism;ko00620//Pyruvate metabolism;ko01212//Fatty acid metabolism;ko00061//Fatty acid biosynthesis;ko00640//Propanoate metabolism
ncbi_103334912	35.76	25.05	26.4467	123.763	55.3233	27.4133	PAS2A	very-long-chain (3R)-3-hydroxyacyl-CoA dehydratase PASTICCINO 2A	Metabolism;Metabolism;Metabolism;Metabolism;Metabolism	Global and overview maps;Global and overview maps;Global and overview maps;Lipid metabolism;Lipid metabolism	ko01100//Metabolic pathways;ko01110//Biosynthesis of secondary metabolites;ko01212//Fatty acid metabolism;ko00062//Fatty acid elongation;ko01040//Biosynthesis of unsaturated fatty acids
ncbi_103335495	37.3033	12.0867	10.2	162.297	61.3033	21.6533	LACS2	long chain acyl-CoA synthetase 2	Metabolism;Cellular Processes;Metabolism;Metabolism;Metabolism	Global and overview maps;Transport and catabolism;Global and overview maps;Lipid metabolism;Lipid metabolism	ko01100//Metabolic pathways;ko04146//Peroxisome;ko01212//Fatty acid metabolism;ko00071//Fatty acid degradation;ko00061//Fatty acid biosynthesis
ncbi_103320053	0.793333	0.26	0.14	3.14	1.48333	0.356667	KCS11	3-ketoacyl-CoA synthase 11-like	Metabolism;Metabolism;Organismal Systems;Metabolism	Global and overview maps;Global and overview maps;Environmental adaptation;Lipid metabolism	ko01100//Metabolic pathways;ko01110//Biosynthesis of secondary metabolites;ko04626//Plant-pathogen interaction;ko00062//Fatty acid elongation
ncbi_103322597	9.66	2.28667	2.70333	72.8867	15.39	6.66667	KCS12	3-ketoacyl-CoA synthase 12	Metabolism;Metabolism;Organismal Systems;Metabolism	Global and overview maps;Global and overview maps;Environmental adaptation;Lipid metabolism	ko01100//Metabolic pathways;ko01110//Biosynthesis of secondary metabolites;ko04626//Plant-pathogen interaction;ko00062//Fatty acid elongation
ncbi_103341477	224.02	112.493	67.6067	578.247	275.593	264.95	CUT1	3-ketoacyl-CoA synthase 6	Metabolism;Metabolism;Organismal Systems;Metabolism	Global and overview maps;Global and overview maps;Environmental adaptation;Lipid metabolism	ko01100//Metabolic pathways;ko01110//Biosynthesis of secondary metabolites;ko04626//Plant-pathogen interaction;ko00062//Fatty acid elongation
ncbi_103320669	125.377	5.85333	7.56	539.43	122.68	125.37	FDH	3-ketoacyl-CoA synthase 10	Metabolism;Metabolism;Organismal Systems;Metabolism	Global and overview maps;Global and overview maps;Environmental adaptation;Lipid metabolism	ko01100//Metabolic pathways;ko01110//Biosynthesis of secondary metabolites;ko04626//Plant-pathogen interaction;ko00062//Fatty acid elongation
ncbi_103341006	42.3933	12.6233	8.37667	75.3667	37.3433	23.58	KCS11	3-ketoacyl-CoA synthase 11	Metabolism;Metabolism;Organismal Systems;Metabolism	Global and overview maps;Global and overview maps;Environmental adaptation;Lipid metabolism	ko01100//Metabolic pathways;ko01110//Biosynthesis of secondary metabolites;ko04626//Plant-pathogen interaction;ko00062//Fatty acid elongation
ncbi_103320669	125.377	5.85333	7.56	539.43	122.68	125.37	FDH	3-ketoacyl-CoA synthase 10	Metabolism;Metabolism;Organismal Systems;Metabolism	Global and overview maps;Global and overview maps;Environmental adaptation;Lipid metabolism	ko01100//Metabolic pathways;ko01110//Biosynthesis of secondary metabolites;ko04626//Plant-pathogen interaction;ko00062//Fatty acid elongation
ncbi_103332647	28.3367	17.9767	18.8	169.657	31.9833	13.0467	ECR	very-long-chain enoyl-CoA reductase	Metabolism;Metabolism;Metabolism;Metabolism;Metabolism	Global and overview maps;Global and overview maps;Global and overview maps;Lipid metabolism;Lipid metabolism	ko01100//Metabolic pathways;ko01110//Biosynthesis of secondary metabolites;ko01212//Fatty acid metabolism;ko00062//Fatty acid elongation;ko01040//Biosynthesis of unsaturated fatty acids
ncbi_103334912	35.76	25.05	26.4467	123.763	55.3233	27.4133	PAS2A	very-long-chain (3R)-3-hydroxyacyl-CoA dehydratase PASTICCINO 2A	Metabolism;Metabolism;Metabolism;Metabolism;Metabolism	Global and overview maps;Global and overview maps;Global and overview maps;Lipid metabolism;Lipid metabolism	ko01100//Metabolic pathways;ko01110//Biosynthesis of secondary metabolites;ko01212//Fatty acid metabolism;ko00062//Fatty acid elongation;ko01040//Biosynthesis of unsaturated fatty acids
ncbi_103327297	34.8667	18	24.7867	303.55	68.7633	21.46	LACS1	long chain acyl-CoA synthetase 1	Metabolism;Cellular Processes;Metabolism;Metabolism;Metabolism	Global and overview maps;Transport and catabolism;Global and overview maps;Lipid metabolism;Lipid metabolism	ko01100//Metabolic pathways;ko04146//Peroxisome;ko01212//Fatty acid metabolism;ko00071//Fatty acid degradation;ko00061//Fatty acid biosynthesis
ncbi_103335495	37.3033	12.0867	10.2	162.297	61.3033	21.6533	LACS2	long chain acyl-CoA synthetase 2	Metabolism;Cellular Processes;Metabolism;Metabolism;Metabolism	Global and overview maps;Transport and catabolism;Global and overview maps;Lipid metabolism;Lipid metabolism	ko01100//Metabolic pathways;ko04146//Peroxisome;ko01212//Fatty acid metabolism;ko00071//Fatty acid degradation;ko00061//Fatty acid biosynthesis
ncbi_103335854	3.53667	1.88	1.89	13.9167	7.83333	2.09333	LACS2	long chain acyl-CoA synthetase 2-like	Metabolism;Cellular Processes;Metabolism;Metabolism;Metabolism	Global and overview maps;Transport and catabolism;Global and overview maps;Lipid metabolism;Lipid metabolism	ko01100//Metabolic pathways;ko04146//Peroxisome;ko01212//Fatty acid metabolism;ko00071//Fatty acid degradation;ko00061//Fatty acid biosynthesis
ncbi_103334342	360.79	97.5	130.817	498.21	376.207	209.793	PED1	3-ketoacyl-CoA thiolase 2%2C peroxisomal	Metabolism;Metabolism;Cellular Processes;Metabolism;Metabolism;Metabolism;Metabolism;Metabolism	Global and overview maps;Global and overview maps;Transport and catabolism;Global and overview maps;Amino acid metabolism;Lipid metabolism;Lipid metabolism;Lipid metabolism	ko01100//Metabolic pathways;ko01110//Biosynthesis of secondary metabolites;ko04146//Peroxisome;ko01212//Fatty acid metabolism;ko00280//Valine, leucine and isoleucine degradation;ko00592//alpha-Linolenic acid metabolism;ko00071//Fatty acid degradation;ko01040//Biosynthesis of unsaturated fatty acids
ncbi_103321211	4.10333	1.82667	1.8	120.44	48.4467	36.7367	CAD6	probable cinnamyl alcohol dehydrogenase 6	Metabolism;Metabolism;Metabolism	Global and overview maps;Global and overview maps;Biosynthesis of other secondary metabolites	ko01100//Metabolic pathways;ko01110//Biosynthesis of secondary metabolites;ko00940//Phenylpropanoid biosynthesis
ncbi_103321941	0.14	0	0.04	2.40667	1.25	0.0866667	ACT	vinorine synthase-like	Metabolism;Metabolism;Metabolism;Metabolism;Metabolism	Global and overview maps;Global and overview maps;Biosynthesis of other secondary metabolites;Biosynthesis of other secondary metabolites;Biosynthesis of other secondary metabolites	ko01100//Metabolic pathways;ko01110//Biosynthesis of secondary metabolites;ko00940//Phenylpropanoid biosynthesis;ko00941//Flavonoid biosynthesis;ko00945//Stilbenoid, diarylheptanoid and gingerol biosynthesis
ncbi_103325686	17.7367	6.19667	3.23333	53.1167	16.01	4.52	BAHD1	BAHD acyltransferase At5g47980-like	Metabolism;Metabolism;Metabolism;Metabolism;Metabolism	Global and overview maps;Global and overview maps;Biosynthesis of other secondary metabolites;Biosynthesis of other secondary metabolites;Biosynthesis of other secondary metabolites	ko01100//Metabolic pathways;ko01110//Biosynthesis of secondary metabolites;ko00940//Phenylpropanoid biosynthesis;ko00941//Flavonoid biosynthesis;ko00945//Stilbenoid, diarylheptanoid and gingerol biosynthesis
ncbi_103325695	2.72333	0.41	0.356667	11.24	2.49333	0.65	F6'H2	feruloyl CoA ortho-hydroxylase 1	Metabolism;Metabolism	Global and overview maps;Biosynthesis of other secondary metabolites	ko01110//Biosynthesis of secondary metabolites;ko00940//Phenylpropanoid biosynthesis
ncbi_103330729	29.26	3.62333	2.54667	441.837	12.3367	7.55667	CAD1	probable mannitol dehydrogenase	Metabolism;Metabolism;Metabolism	Global and overview maps;Global and overview maps;Biosynthesis of other secondary metabolites	ko01100//Metabolic pathways;ko01110//Biosynthesis of secondary metabolites;ko00940//Phenylpropanoid biosynthesis
ncbi_103331025	8.39667	5.08	6.05667	33.8567	14.7167	7.53	BACOVA_02659	beta-glucosidase BoGH3B	Metabolism;Metabolism;Metabolism;Metabolism;Metabolism	Global and overview maps;Global and overview maps;Biosynthesis of other secondary metabolites;Carbohydrate metabolism;Metabolism of other amino acids	ko01100//Metabolic pathways;ko01110//Biosynthesis of secondary metabolites;ko00940//Phenylpropanoid biosynthesis;ko00500//Starch and sucrose metabolism;ko00460//Cyanoamino acid metabolism
ncbi_103334829	1.91667	1.23333	1.62333	4.78	1.35333	0.64	BGLU12	cyanogenic beta-glucosidase-like	Metabolism;Metabolism;Metabolism;Metabolism;Metabolism	Global and overview maps;Global and overview maps;Biosynthesis of other secondary metabolites;Carbohydrate metabolism;Metabolism of other amino acids	ko01100//Metabolic pathways;ko01110//Biosynthesis of secondary metabolites;ko00940//Phenylpropanoid biosynthesis;ko00500//Starch and sucrose metabolism;ko00460//Cyanoamino acid metabolism
ncbi_103335267	0.153333	0.06	0.0466667	1.36667	0.376667	0.3	CAD	probable mannitol dehydrogenase	Metabolism;Metabolism;Metabolism	Global and overview maps;Global and overview maps;Biosynthesis of other secondary metabolites	ko01100//Metabolic pathways;ko01110//Biosynthesis of secondary metabolites;ko00940//Phenylpropanoid biosynthesis
ncbi_103341812	0.17	0.07	0.0433333	2.05667	0.353333	0.123333	BGLU12	beta-glucosidase 12-like	Metabolism;Metabolism;Metabolism;Metabolism;Metabolism	Global and overview maps;Global and overview maps;Biosynthesis of other secondary metabolites;Carbohydrate metabolism;Metabolism of other amino acids	ko01100//Metabolic pathways;ko01110//Biosynthesis of secondary metabolites;ko00940//Phenylpropanoid biosynthesis;ko00500//Starch and sucrose metabolism;ko00460//Cyanoamino acid metabolism
ncbi_107880322	0.126667	0.06	0.02	0.983333	0.32	0.0766667	gluA	lysosomal beta glucosidase-like	Metabolism;Metabolism;Metabolism;Metabolism;Metabolism	Global and overview maps;Global and overview maps;Biosynthesis of other secondary metabolites;Carbohydrate metabolism;Metabolism of other amino acids	ko01100//Metabolic pathways;ko01110//Biosynthesis of secondary metabolites;ko00940//Phenylpropanoid biosynthesis;ko00500//Starch and sucrose metabolism;ko00460//Cyanoamino acid metabolism
ncbi_103323176	19.0233	1.71667	4.31	37.99	14.6933	6.84667	PER29	peroxidase 29	Metabolism;Metabolism;Metabolism	Global and overview maps;Global and overview maps;Biosynthesis of other secondary metabolites	ko01100//Metabolic pathways;ko01110//Biosynthesis of secondary metabolites;ko00940//Phenylpropanoid biosynthesis
ncbi_103326243	107.57	3.51	4.10667	164.797	99.4067	37.29	BGLU18	beta-glucosidase 18-like	Metabolism;Metabolism;Metabolism;Metabolism;Metabolism	Global and overview maps;Global and overview maps;Biosynthesis of other secondary metabolites;Carbohydrate metabolism;Metabolism of other amino acids	ko01100//Metabolic pathways;ko01110//Biosynthesis of secondary metabolites;ko00940//Phenylpropanoid biosynthesis;ko00500//Starch and sucrose metabolism;ko00460//Cyanoamino acid metabolism
ncbi_103326339	458.603	15.5	16.3633	739.283	471.073	129.787	BGLU18	beta-glucosidase 18-like	Metabolism;Metabolism;Metabolism;Metabolism;Metabolism	Global and overview maps;Global and overview maps;Biosynthesis of other secondary metabolites;Carbohydrate metabolism;Metabolism of other amino acids	ko01100//Metabolic pathways;ko01110//Biosynthesis of secondary metabolites;ko00940//Phenylpropanoid biosynthesis;ko00500//Starch and sucrose metabolism;ko00460//Cyanoamino acid metabolism
ncbi_103329915	157.07	15.28	8.98667	177.96	68.9433	25.2367	PER63	LOW QUALITY PROTEIN: peroxidase 63	Metabolism;Metabolism;Metabolism	Global and overview maps;Global and overview maps;Biosynthesis of other secondary metabolites	ko01100//Metabolic pathways;ko01110//Biosynthesis of secondary metabolites;ko00940//Phenylpropanoid biosynthesis
ncbi_103343059	6.65667	1.23667	0.68	4.58	1.83	2.19667	PER65	peroxidase 6-like	Metabolism;Metabolism;Metabolism	Global and overview maps;Global and overview maps;Biosynthesis of other secondary metabolites	ko01100//Metabolic pathways;ko01110//Biosynthesis of secondary metabolites;ko00940//Phenylpropanoid biosynthesis
ncbi_103320374	10.1333	3.62333	4.33333	36.52	6.31333	2.38667	CYCD3-2	cyclin-D3-1-like	Environmental Information Processing	Signal transduction	ko04075//Plant hormone signal transduction
ncbi_103321427	14.6267	11.3867	12.8667	182.907	14.1233	6.84	TIFY6B	protein TIFY 6B-like	Environmental Information Processing	Signal transduction	ko04075//Plant hormone signal transduction
ncbi_103339859	38.5867	6.48	9.30667	338.867	114.09	4.67333	SAUR72	auxin-responsive protein SAUR71-like	Environmental Information Processing	Signal transduction	ko04075//Plant hormone signal transduction
ncbi_103341003	32.42	12.33	14.1233	130.423	41.0267	10.3233	GAI1	LOW QUALITY PROTEIN: DELLA protein DWARF8-like	Environmental Information Processing	Signal transduction	ko04075//Plant hormone signal transduction
ncbi_103340628	2.56667	1.56	1.31	7.31	4.19	3.22333	ARG7	uncharacterized protein LOC103340628	Environmental Information Processing	Signal transduction	ko04075//Plant hormone signal transduction
ncbi_103330513	2.06333	0.86	0.563333	28.69	4.33	0.976667	LOX2.1	linoleate 13S-lipoxygenase 2-1%2C chloroplastic-like	Metabolism;Metabolism;Metabolism;Metabolism	Global and overview maps;Global and overview maps;Lipid metabolism;Lipid metabolism	ko01100//Metabolic pathways;ko01110//Biosynthesis of secondary metabolites;ko00592//alpha-Linolenic acid metabolism;ko00591//Linoleic acid metabolism
ncbi_103321981	20.5967	2.24333	2.32	26.2467	9.45333	1.89667	LOX6	lipoxygenase 6%2C chloroplastic	Metabolism;Metabolism;Metabolism;Metabolism	Global and overview maps;Global and overview maps;Lipid metabolism;Lipid metabolism	ko01100//Metabolic pathways;ko01110//Biosynthesis of secondary metabolites;ko00592//alpha-Linolenic acid metabolism;ko00591//Linoleic acid metabolism

## Sheet: S3(B)
gene_id	LES2_fpkm	LES3_fpkm	LES4_fpkm	GFS2_fpkm	GFS3_fpkm	GFS4_fpkm	Symbol	Description	KEGG_A_class	KEGG_B_class	Pathway	K_ID
ncbi_103338533	2.04667	2.77667	0.846667	0.54	1.93	1.04667	TCP14	transcription factor TCP15-like	-	-	-	-
ncbi_103333666	1.62667	2.06333	1.18667	0.34	1.61	1.01667	TRY	transcription factor TRY	Organismal Systems	Environmental adaptation	ko04626//Plant-pathogen interaction	K09422
ncbi_103341804	0.143333	1.46667	0.586667	0.103333	0.48	0.47	GT-3B	trihelix transcription factor GT-3b	-	-	-	-
ncbi_103320106	25.1333	30.8133	14.7367	25.9567	35.9	29.7167	WRKY17	probable WRKY transcription factor 17	-	-	-	-
ncbi_103323227	1.65	8.48667	8.17	2.55667	4.13667	2.06667	MYB108	transcription factor MYB108	Organismal Systems	Environmental adaptation	ko04626//Plant-pathogen interaction	K09422
ncbi_103328332	1.43333	1.60667	0.56	0.933333	2.60667	2.08667	WRKY69	probable WRKY transcription factor 69	-	-	-	-
ncbi_103334195	0.35	0.426667	0.07	0.286667	0.4	0.38	HSFA6b	heat stress transcription factor A-7a	-	-	-	-
ncbi_103339831	0.24	0.36	0.233333	1.12667	3.17	1.5	4CLL7	4-coumarate--CoA ligase-like 7	Metabolism;Metabolism;Metabolism;Metabolism;Metabolism	Global and overview maps;Global and overview maps;Biosynthesis of other secondary metabolites;Amino acid metabolism;Metabolism of cofactors and vitamins	ko01100//Metabolic pathways;ko01110//Biosynthesis of secondary metabolites;ko00940//Phenylpropanoid biosynthesis;ko00360//Phenylalanine metabolism;ko00130//Ubiquinone and other terpenoid-quinone biosynthesis
ncbi_103336425	13.4233	40.5633	31.8467	37.9633	40.8367	12.0467	ADH1	alcohol dehydrogenase 1	Metabolism;Metabolism;Metabolism;Metabolism;Metabolism;Metabolism	Global and overview maps;Global and overview maps;Carbohydrate metabolism;Amino acid metabolism;Lipid metabolism;Lipid metabolism	ko01100//Metabolic pathways;ko01110//Biosynthesis of secondary metabolites;ko00010//Glycolysis / Gluconeogenesis;ko00350//Tyrosine metabolism;ko00592//alpha-Linolenic acid metabolism;ko00071//Fatty acid degradation
ncbi_103338326	6.01667	61.34	55.2167	17.4667	18.7933	16.7667	ALDH2B4	aldehyde dehydrogenase family 2 member B4%2C mitochondrial	Metabolism;Metabolism;Metabolism;Metabolism;Metabolism;Metabolism;Metabolism;Metabolism;Metabolism;Metabolism;Metabolism;Metabolism;Metabolism	Global and overview maps;Global and overview maps;Carbohydrate metabolism;Carbohydrate metabolism;Lipid metabolism;Carbohydrate metabolism;Amino acid metabolism;Lipid metabolism;Amino acid metabolism;Metabolism of other amino acids;Amino acid metabolism;Amino acid metabolism;Amino acid metabolism	ko01100//Metabolic pathways;ko01110//Biosynthesis of secondary metabolites;ko00010//Glycolysis / Gluconeogenesis;ko00620//Pyruvate metabolism;ko00561//Glycerolipid metabolism;ko00053//Ascorbate and aldarate metabolism;ko00280//Valine, leucine and isoleucine degradation;ko00071//Fatty acid degradation;ko00330//Arginine and proline metabolism;ko00410//beta-Alanine metabolism;ko00310//Lysine degrada…
ncbi_103336428	0.373333	1.75	0.55	0.296667	0.306667	0.243333	ADH	alcohol dehydrogenase	Metabolism;Metabolism;Metabolism;Metabolism;Metabolism;Metabolism	Global and overview maps;Global and overview maps;Carbohydrate metabolism;Amino acid metabolism;Lipid metabolism;Lipid metabolism	ko01100//Metabolic pathways;ko01110//Biosynthesis of secondary metabolites;ko00010//Glycolysis / Gluconeogenesis;ko00350//Tyrosine metabolism;ko00592//alpha-Linolenic acid metabolism;ko00071//Fatty acid degradation
ncbi_103328172	17.8667	86.7933	77.1433	52.86	65.3533	41.0467	CCR1	cinnamoyl-CoA reductase 1-like	Metabolism;Metabolism;Metabolism	Global and overview maps;Global and overview maps;Biosynthesis of other secondary metabolites	ko01100//Metabolic pathways;ko01110//Biosynthesis of secondary metabolites;ko00940//Phenylpropanoid biosynthesis
ncbi_103328213	2.29667	23.6033	32.64	7.91	3.35	10.6167	HST	shikimate O-hydroxycinnamoyltransferase-like	Metabolism;Metabolism;Metabolism;Metabolism;Metabolism	Global and overview maps;Global and overview maps;Biosynthesis of other secondary metabolites;Biosynthesis of other secondary metabolites;Biosynthesis of other secondary metabolites	ko01100//Metabolic pathways;ko01110//Biosynthesis of secondary metabolites;ko00940//Phenylpropanoid biosynthesis;ko00941//Flavonoid biosynthesis;ko00945//Stilbenoid, diarylheptanoid and gingerol biosynthesis
ncbi_103336232	34.3033	132.553	42.5	12.4867	19.1033	11.9867	PER12	peroxidase 12	Metabolism;Metabolism;Metabolism	Global and overview maps;Global and overview maps;Biosynthesis of other secondary metabolites	ko01100//Metabolic pathways;ko01110//Biosynthesis of secondary metabolites;ko00940//Phenylpropanoid biosynthesis
ncbi_103339831	0.24	0.36	0.233333	1.12667	3.17	1.5	4CLL7	4-coumarate--CoA ligase-like 7	Metabolism;Metabolism;Metabolism;Metabolism;Metabolism	Global and overview maps;Global and overview maps;Biosynthesis of other secondary metabolites;Amino acid metabolism;Metabolism of cofactors and vitamins	ko01100//Metabolic pathways;ko01110//Biosynthesis of secondary metabolites;ko00940//Phenylpropanoid biosynthesis;ko00360//Phenylalanine metabolism;ko00130//Ubiquinone and other terpenoid-quinone biosynthesis
ncbi_103328195	6.91333	12	1.36667	31.06	161.01	27.0167	CCR2	cinnamoyl-CoA reductase 1-like	Metabolism;Metabolism;Metabolism	Global and overview maps;Global and overview maps;Biosynthesis of other secondary metabolites	ko01100//Metabolic pathways;ko01110//Biosynthesis of secondary metabolites;ko00940//Phenylpropanoid biosynthesis
ncbi_103332866	0	10.5133	5.85667	0.0466667	1.09	0.41	GSVIVT00023967001	peroxidase P7-like	Metabolism;Metabolism;Metabolism	Global and overview maps;Global and overview maps;Biosynthesis of other secondary metabolites	ko01100//Metabolic pathways;ko01110//Biosynthesis of secondary metabolites;ko00940//Phenylpropanoid biosynthesis
ncbi_103335236	0.283333	2.1	1.21	0.03	8.98667	5.91333	CAD	probable mannitol dehydrogenase	Metabolism;Metabolism;Metabolism	Global and overview maps;Global and overview maps;Biosynthesis of other secondary metabolites	ko01100//Metabolic pathways;ko01110//Biosynthesis of secondary metabolites;ko00940//Phenylpropanoid biosynthesis
ncbi_103329749	0.606667	0.95	0.706667	2.53	2.38667	1.10667	GB210	nuclear pore complex protein GP210-like	Genetic Information Processing	Translation	ko03013//RNA transport
ncbi_103341958	13.6367	29.03	28.0433	36.6533	43.6733	36.6933	RH15	DEAD-box ATP-dependent RNA helicase 56-like	Genetic Information Processing;Genetic Information Processing;Genetic Information Processing	Transcription;Translation;Translation	ko03040//Spliceosome;ko03013//RNA transport;ko03015//mRNA surveillance pathway
ncbi_103322242	7.60667	13.62	3.10333	2.67667	12.7933	12.14	TIFY9	protein TIFY 9	Environmental Information Processing	Signal transduction	ko04075//Plant hormone signal transduction
ncbi_103335174	27.3767	115.763	38.0533	97.4267	113.763	57.79	GH3.1	probable indole-3-acetic acid-amido synthetase GH3.1	Environmental Information Processing	Signal transduction	ko04075//Plant hormone signal transduction
ncbi_103336901	14.06	15.63	13.0267	3.48667	12.5167	11.28	PYL1	abscisic acid receptor PYR1	Environmental Information Processing;Environmental Information Processing	Signal transduction;Signal transduction	ko04075//Plant hormone signal transduction;ko04016//MAPK signaling pathway - plant
ncbi_103321271	0.28	0.356667	0.0433333	0.443333	0.896667	0.76	SAUR50	auxin-induced protein 15A	Environmental Information Processing	Signal transduction	ko04075//Plant hormone signal transduction

## Sheet: S4(C)
gene_id	LES2_fpkm	LES3_fpkm	LES4_fpkm	GFS2_fpkm	GFS3_fpkm	GFS4_fpkm	Symbol	Description	KEGG_A_class	KEGG_B_class	Pathway	K_ID
ncbi_103322204	4.77333	31.8433	55.6267	15.0767	26.3133	45.3733	HYH	transcription factor HY5-like	Organismal Systems	Environmental adaptation	ko04712//Circadian rhythm - plant	K16241
ncbi_103337713	33.6633	47.4933	55.2867	2.64333	34.5867	62.26	AP2	AP2-like ethylene-responsive transcription factor TOE3	-	-	-	-
ncbi_103318967	2.62	7.7	10.5067	6.41333	6.11	6.83667	TFB1-1	probable RNA polymerase II transcription factor B subunit 1-1	Genetic Information Processing;Genetic Information Processing	Replication and repair;Transcription	ko03420//Nucleotide excision repair;ko03022//Basal transcription factors	K03141;K03141
ncbi_103331697	4.4	12.7533	15.11	0.863333	5.77667	7.26667	UNE10	transcription factor UNE10	-	-	-	-
ncbi_103320499	0.266667	0.93	1.53333	0.0366667	0.203333	0.603333	ANT	AP2-like ethylene-responsive transcription factor ANT	-	-	-	-
ncbi_103333392	1.02	23.9533	30.3267	4.12667	3.20667	10.7667	ERF106	ethylene-responsive transcription factor ERF106	-	-	-	-
ncbi_103324601	0.67	3.77667	5.07	1.17333	1.14667	2.26333	BHLH123	transcription factor bHLH112	-	-	-	-
ncbi_103335986	1.59333	5.97	7.27	2.66333	2.61	3.72667	GATA20	GATA transcription factor 19-like	-	-	-	-
ncbi_103327409	1.98667	6.35333	7.00667	2.93333	2.94333	4.23	GATA24	GATA transcription factor 24	-	-	-	-
ncbi_103339828	0	2.03	2.33667	0.08	0.09	0.35	MYB36	transcription factor RAX2	Organismal Systems	Environmental adaptation	ko04626//Plant-pathogen interaction	K09422
ncbi_103328948	1.43667	5.21	7.82	1.99667	1.44333	3.38	PIF4	LOW QUALITY PROTEIN: transcription factor PIF4	Environmental Information Processing	Signal transduction	ko04075//Plant hormone signal transduction	K16189
ncbi_103326289	0	0.986667	1.35	0.07	0	0.21	MYB102	transcription factor MYB34	Organismal Systems	Environmental adaptation	ko04626//Plant-pathogen interaction	K09422
ncbi_103339019	21.4033	77.11	106.633	27.65	35.9	53.0867	EMB1444	transcription factor EMB1444-like	-	-	-	-
ncbi_103333551	9.84	43.94	52.1	14.84	14.4167	19.8267	ERF060	ethylene-responsive transcription factor RAP2-4	-	-	-	-
ncbi_103338782	0.0133333	2.04667	4.40667	0.13	0.306667	0.546667	BEE1	transcription factor BEE 1	-	-	-	-
ncbi_103327641	1.60667	59.0433	107.87	7.11667	16.9567	41.7967	TT2	transcription factor TT2-like	Organismal Systems	Environmental adaptation	ko04626//Plant-pathogen interaction	K09422
ncbi_103334065	0.81	7.11667	17.9367	0.686667	4.14333	6.07333	WRKY35	probable WRKY transcription factor 69	-	-	-	-
ncbi_103319607	15.95	30.51	43.7067	18.52	18.1767	21.2333	BHLH145	transcription factor bHLH145	-	-	-	-
ncbi_103331812	43.9967	56.6267	66.41	15.27	42.8833	65.0333	SK	shikimate kinase%2C chloroplastic-like	Metabolism;Metabolism;Metabolism;Metabolism	Global and overview maps;Global and overview maps;Global and overview maps;Amino acid metabolism	ko01100//Metabolic pathways;ko01110//Biosynthesis of secondary metabolites;ko01230//Biosynthesis of amino acids;ko00400//Phenylalanine, tyrosine and tryptophan biosynthesis
ncbi_103343112	16.8767	34.8467	44.6267	45.3833	65.3567	69.3233	PAT1	anthranilate phosphoribosyltransferase%2C chloroplastic	Metabolism;Metabolism;Metabolism;Metabolism	Global and overview maps;Global and overview maps;Global and overview maps;Amino acid metabolism	ko01100//Metabolic pathways;ko01110//Biosynthesis of secondary metabolites;ko01230//Biosynthesis of amino acids;ko00400//Phenylalanine, tyrosine and tryptophan biosynthesis
ncbi_103344710	67.31	264.267	282.87	72.17	86.4767	205.687	EMB3004	bifunctional 3-dehydroquinate dehydratase/shikimate dehydrogenase%2C chloroplastic-like	Metabolism;Metabolism;Metabolism;Metabolism	Global and overview maps;Global and overview maps;Global and overview maps;Amino acid metabolism	ko01100//Metabolic pathways;ko01110//Biosynthesis of secondary metabolites;ko01230//Biosynthesis of amino acids;ko00400//Phenylalanine, tyrosine and tryptophan biosynthesis
ncbi_103336023	157.653	361.61	434.607	35.3167	345.603	723.477	At3g03980	short-chain type dehydrogenase/reductase-like	Metabolism;Metabolism;Metabolism;Metabolism;Metabolism	Global and overview maps;Global and overview maps;Lipid metabolism;Lipid metabolism;Metabolism of cofactors and vitamins	ko01100//Metabolic pathways;ko01212//Fatty acid metabolism;ko00061//Fatty acid biosynthesis;ko01040//Biosynthesis of unsaturated fatty acids;ko00780//Biotin metabolism
ncbi_103340770	2.41333	6.34333	6.83	0.116667	0.153333	0.203333	At4g26220	probable caffeoyl-CoA O-methyltransferase At4g26220	Metabolism;Metabolism;Metabolism;Metabolism;Metabolism;Metabolism	Global and overview maps;Global and overview maps;Biosynthesis of other secondary metabolites;Biosynthesis of other secondary metabolites;Biosynthesis of other secondary metabolites;Amino acid metabolism	ko01100//Metabolic pathways;ko01110//Biosynthesis of secondary metabolites;ko00940//Phenylpropanoid biosynthesis;ko00941//Flavonoid biosynthesis;ko00945//Stilbenoid, diarylheptanoid and gingerol biosynthesis;ko00360//Phenylalanine metabolism
ncbi_103336023	157.653	361.61	434.607	35.3167	345.603	723.477	At3g03980	short-chain type dehydrogenase/reductase-like	Metabolism;Metabolism;Metabolism;Metabolism;Metabolism	Global and overview maps;Global and overview maps;Lipid metabolism;Lipid metabolism;Metabolism of cofactors and vitamins	ko01100//Metabolic pathways;ko01212//Fatty acid metabolism;ko00061//Fatty acid biosynthesis;ko01040//Biosynthesis of unsaturated fatty acids;ko00780//Biotin metabolism
ncbi_103321887	0.0133333	0.293333	1.28667	0.12	0.11	0.26	KCR1	very-long-chain 3-oxoacyl-CoA reductase 1-like	Metabolism;Metabolism;Metabolism;Metabolism;Metabolism	Global and overview maps;Global and overview maps;Global and overview maps;Lipid metabolism;Lipid metabolism	ko01100//Metabolic pathways;ko01110//Biosynthesis of secondary metabolites;ko01212//Fatty acid metabolism;ko00062//Fatty acid elongation;ko01040//Biosynthesis of unsaturated fatty acids
ncbi_103336023	157.653	361.61	434.607	35.3167	345.603	723.477	At3g03980	short-chain type dehydrogenase/reductase-like	Metabolism;Metabolism;Metabolism;Metabolism;Metabolism	Global and overview maps;Global and overview maps;Lipid metabolism;Lipid metabolism;Metabolism of cofactors and vitamins	ko01100//Metabolic pathways;ko01212//Fatty acid metabolism;ko00061//Fatty acid biosynthesis;ko01040//Biosynthesis of unsaturated fatty acids;ko00780//Biotin metabolism
ncbi_103321887	0.0133333	0.293333	1.28667	0.12	0.11	0.26	KCR1	very-long-chain 3-oxoacyl-CoA reductase 1-like	Metabolism;Metabolism;Metabolism;Metabolism;Metabolism	Global and overview maps;Global and overview maps;Global and overview maps;Lipid metabolism;Lipid metabolism	ko01100//Metabolic pathways;ko01110//Biosynthesis of secondary metabolites;ko01212//Fatty acid metabolism;ko00062//Fatty acid elongation;ko01040//Biosynthesis of unsaturated fatty acids
ncbi_103338258	0.153333	1.92333	1.99	0.536667	0.44	0.736667	TFIIB1	transcription initiation factor IIB-like	Genetic Information Processing	Transcription	ko03022//Basal transcription factors
ncbi_103318967	2.62	7.7	10.5067	6.41333	6.11	6.83667	TFB1-1	probable RNA polymerase II transcription factor B subunit 1-1	Genetic Information Processing;Genetic Information Processing	Replication and repair;Transcription	ko03420//Nucleotide excision repair;ko03022//Basal transcription factors
ncbi_103325684	0.17	51.6767	113.937	69.4033	134.853	162.967	SALAT	BAHD acyltransferase At5g47980-like	Metabolism;Metabolism;Metabolism;Metabolism;Metabolism	Global and overview maps;Global and overview maps;Biosynthesis of other secondary metabolites;Biosynthesis of other secondary metabolites;Biosynthesis of other secondary metabolites	ko01100//Metabolic pathways;ko01110//Biosynthesis of secondary metabolites;ko00940//Phenylpropanoid biosynthesis;ko00941//Flavonoid biosynthesis;ko00945//Stilbenoid, diarylheptanoid and gingerol biosynthesis
ncbi_103335153	773.293	909.433	1065.81	200.02	927.907	1009.67	CAD1	probable cinnamyl alcohol dehydrogenase 1	Metabolism;Metabolism;Metabolism	Global and overview maps;Global and overview maps;Biosynthesis of other secondary metabolites	ko01100//Metabolic pathways;ko01110//Biosynthesis of secondary metabolites;ko00940//Phenylpropanoid biosynthesis
ncbi_103336895	103.45	345.763	829.487	28.5467	265.527	437.587	PER51	peroxidase 73-like	Metabolism;Metabolism;Metabolism	Global and overview maps;Global and overview maps;Biosynthesis of other secondary metabolites	ko01100//Metabolic pathways;ko01110//Biosynthesis of secondary metabolites;ko00940//Phenylpropanoid biosynthesis
ncbi_103340770	2.41333	6.34333	6.83	0.116667	0.153333	0.203333	At4g26220	probable caffeoyl-CoA O-methyltransferase At4g26220	Metabolism;Metabolism;Metabolism;Metabolism;Metabolism;Metabolism	Global and overview maps;Global and overview maps;Biosynthesis of other secondary metabolites;Biosynthesis of other secondary metabolites;Biosynthesis of other secondary metabolites;Amino acid metabolism	ko01100//Metabolic pathways;ko01110//Biosynthesis of secondary metabolites;ko00940//Phenylpropanoid biosynthesis;ko00941//Flavonoid biosynthesis;ko00945//Stilbenoid, diarylheptanoid and gingerol biosynthesis;ko00360//Phenylalanine metabolism
ncbi_103333890	1.76	16.2033	17.0367	0.906667	1.74667	6.72	PER17	peroxidase 17-like	Metabolism;Metabolism;Metabolism	Global and overview maps;Global and overview maps;Biosynthesis of other secondary metabolites	ko01100//Metabolic pathways;ko01110//Biosynthesis of secondary metabolites;ko00940//Phenylpropanoid biosynthesis
ncbi_103318977	0.31	0.443333	0.486667	0	0	0.0633333	BGLU24	beta-glucosidase 24-like	Metabolism;Metabolism;Metabolism;Metabolism;Metabolism	Global and overview maps;Global and overview maps;Biosynthesis of other secondary metabolites;Carbohydrate metabolism;Metabolism of other amino acids	ko01100//Metabolic pathways;ko01110//Biosynthesis of secondary metabolites;ko00940//Phenylpropanoid biosynthesis;ko00500//Starch and sucrose metabolism;ko00460//Cyanoamino acid metabolism
ncbi_103328213	2.29667	23.6033	32.64	7.91	3.35	10.6167	HST	shikimate O-hydroxycinnamoyltransferase-like	Metabolism;Metabolism;Metabolism;Metabolism;Metabolism	Global and overview maps;Global and overview maps;Biosynthesis of other secondary metabolites;Biosynthesis of other secondary metabolites;Biosynthesis of other secondary metabolites	ko01100//Metabolic pathways;ko01110//Biosynthesis of secondary metabolites;ko00940//Phenylpropanoid biosynthesis;ko00941//Flavonoid biosynthesis;ko00945//Stilbenoid, diarylheptanoid and gingerol biosynthesis
ncbi_103321274	0.536667	6.15667	6.56667	2.91667	3.26333	5.42	ARF5	auxin response factor 5	Environmental Information Processing	Signal transduction	ko04075//Plant hormone signal transduction
ncbi_103323940	225.107	310.373	455.863	27.3133	342.91	592.11	AUX22D	auxin-induced protein IAA4-like	Environmental Information Processing	Signal transduction	ko04075//Plant hormone signal transduction
ncbi_103341525	1.00333	2.11667	2.97667	0.253333	1.28667	2.17667	IAA32	LOW QUALITY PROTEIN: auxin-responsive protein IAA32-like	Environmental Information Processing	Signal transduction	ko04075//Plant hormone signal transduction
MSTRG.19191	4.37333	24.8833	26.58	5.78333	5.56	8.26	EBF2	PREDICTED: EIN3-binding F-box protein 1-like [Pyrus x bretschneideri]	Environmental Information Processing;Environmental Information Processing	Signal transduction;Signal transduction	ko04075//Plant hormone signal transduction;ko04016//MAPK signaling pathway - plant
ncbi_103320251	0.0966667	3.12	4.76667	0.343333	0.203333	0.46	IAA26	auxin-responsive protein IAA2-like	Environmental Information Processing	Signal transduction	ko04075//Plant hormone signal transduction
ncbi_103325707	0.573333	15.07	27.7467	1.42	4.13	4.92	SAUR72	auxin-responsive protein SAUR72-like	Environmental Information Processing	Signal transduction	ko04075//Plant hormone signal transduction
ncbi_103328948	1.43667	5.21	7.82	1.99667	1.44333	3.38	PIF4	LOW QUALITY PROTEIN: transcription factor PIF4	Environmental Information Processing	Signal transduction	ko04075//Plant hormone signal transduction
ncbi_103333819	0.673333	7.55	14.05	2.24667	1.8	3.65333	GH3.6	probable indole-3-acetic acid-amido synthetase GH3.6	Environmental Information Processing	Signal transduction	ko04075//Plant hormone signal transduction
ncbi_103343010	1.69333	8.39	10.07	2.19	2.20667	3.56	BSK3	probable serine/threonine-protein kinase At5g41260	Environmental Information Processing	Signal transduction	ko04075//Plant hormone signal transduction
ncbi_103321887	0.0133333	0.293333	1.28667	0.12	0.11	0.26	KCR1	very-long-chain 3-oxoacyl-CoA reductase 1-like	Metabolism;Metabolism;Metabolism;Metabolism;Metabolism	Global and overview maps;Global and overview maps;Global and overview maps;Lipid metabolism;Lipid metabolism	ko01100//Metabolic pathways;ko01110//Biosynthesis of secondary metabolites;ko01212//Fatty acid metabolism;ko00062//Fatty acid elongation;ko01040//Biosynthesis of unsaturated fatty acids
ncbi_103325810	0.0433333	0.34	2.18333	0.07	0.0966667	0.19	CYP72A68	cytochrome P450 CYP72A219-like	Metabolism;Metabolism;Metabolism	Global and overview maps;Lipid metabolism;Lipid metabolism	ko01100//Metabolic pathways;ko00071//Fatty acid degradation;ko00590//Arachidonic acid metabolism

## Sheet: LE vs GF（D）
Gene_id	LES2_fpkm	LES3_fpkm	LES4_fpkm	GFS2_fpkm	GFS3_fpkm	GFS4_fpkm	Symbol	Description	KEGG_A_class	KEGG_B_class	Pathway	K_ID
ncbi_103327639	7.07333	57.8	57.4667	0.616667	1.83	6.69	C1	transcription factor MYB114-like	Organismal Systems	Environmental adaptation	ko04626//Plant-pathogen interaction	K09422
ncbi_103331697	4.4	12.7533	15.11	0.863333	5.77667	7.26667	UNE10	transcription factor UNE10	-	-	-	-
ncbi_103337666	26.36	62.9733	59.8767	4.67	13.73	20.1033	MYB73	transcription factor MYB44	Organismal Systems	Environmental adaptation	ko04626//Plant-pathogen interaction	K09422
ncbi_103332364	24.74	34.36	29.2367	9.99	7.11667	10.9033	GATA8	GATA transcription factor 8	-	-	-	-
ncbi_103341107	0.616667	0.166667	0.226667	0	0	0	MYB82	transcription factor WER-like	Organismal Systems	Environmental adaptation	ko04626//Plant-pathogen interaction	K09422
MSTRG.19445	0.47	0.823333	0.733333	0	0	0	--	PREDICTED: B3 domain-containing transcription factor VRN1-like [Pyrus x bretschneideri]	-	-	-	-
ncbi_103319946	0.573333	1.36667	0.72	0.0533333	0.166667	0.36	ERF012	ethylene-responsive transcription factor ERF012	-	-	-	-
ncbi_103323564	0.426667	0.246667	0.103333	0.0533333	0.0366667	0.0433333	AIL5	AP2-like ethylene-responsive transcription factor AIL5	-	-	-	-
ncbi_103320499	0.266667	0.93	1.53333	0.0366667	0.203333	0.603333	ANT	AP2-like ethylene-responsive transcription factor ANT	-	-	-	-
ncbi_103325015	0.87	20.2067	18.43	0.35	2.13667	6.09	WRKY28	probable WRKY transcription factor 71	-	-	-	-
ncbi_103323786	0.15	1.13	0.366667	0.0366667	0	0.0133333	MYB2	transcription factor MYB24-like	Organismal Systems	Environmental adaptation	ko04626//Plant-pathogen interaction	K09422
ncbi_103331540	0.0366667	1.90333	4.65	0.35	0.0366667	0.16	ERF034	ethylene-responsive transcription factor ERF034	-	-	-	-
ncbi_103331697	4.4	12.7533	15.11	0.863333	5.77667	7.26667	UNE10	transcription factor UNE10	-	-	-	-
ncbi_103323786	0.15	1.13	0.366667	0.0366667	0	0.0133333	MYB2	transcription factor MYB24-like	Organismal Systems	Environmental adaptation	ko04626//Plant-pathogen interaction	K09422
ncbi_103332793	30.3967	11	18.5767	3.14	2.40667	2.97333	PAI1	N-(5'-phosphoribosyl)anthranilate isomerase 1%2C chloroplastic	Metabolism;Metabolism;Metabolism;Metabolism	Global and overview maps;Global and overview maps;Global and overview maps;Amino acid metabolism	ko01100//Metabolic pathways;ko01110//Biosynthesis of secondary metabolites;ko01230//Biosynthesis of amino acids;ko00400//Phenylalanine, tyrosine and tryptophan biosynthesis
ncbi_103340770	2.41333	6.34333	6.83	0.116667	0.153333	0.203333	At4g26220	probable caffeoyl-CoA O-methyltransferase At4g26220	Metabolism;Metabolism;Metabolism;Metabolism;Metabolism;Metabolism	Global and overview maps;Global and overview maps;Biosynthesis of other secondary metabolites;Biosynthesis of other secondary metabolites;Biosynthesis of other secondary metabolites;Amino acid metabolism	ko01100//Metabolic pathways;ko01110//Biosynthesis of secondary metabolites;ko00940//Phenylpropanoid biosynthesis;ko00941//Flavonoid biosynthesis;ko00945//Stilbenoid, diarylheptanoid and gingerol biosynthesis;ko00360//Phenylalanine metabolism
ncbi_103337526	3.10333	4.58333	3.57333	0.05	0.05	0.2	--	transcription initiation factor IIE subunit beta-like	Genetic Information Processing	Transcription	ko03022//Basal transcription factors
ncbi_103318977	0.31	0.443333	0.486667	0	0	0.0633333	BGLU24	beta-glucosidase 24-like	Metabolism;Metabolism;Metabolism;Metabolism;Metabolism	Global and overview maps;Global and overview maps;Biosynthesis of other secondary metabolites;Carbohydrate metabolism;Metabolism of other amino acids	ko01100//Metabolic pathways;ko01110//Biosynthesis of secondary metabolites;ko00940//Phenylpropanoid biosynthesis;ko00500//Starch and sucrose metabolism;ko00460//Cyanoamino acid metabolism
ncbi_103324537	313.45	309.837	262.183	52.3667	49.1333	82.1933	PER42	peroxidase 42	Metabolism;Metabolism;Metabolism	Global and overview maps;Global and overview maps;Biosynthesis of other secondary metabolites	ko01100//Metabolic pathways;ko01110//Biosynthesis of secondary metabolites;ko00940//Phenylpropanoid biosynthesis
ncbi_103328170	6482.32	4093.74	5024.63	321.797	2729.61	3932.21	CCR1	cinnamoyl-CoA reductase 2-like	Metabolism;Metabolism;Metabolism	Global and overview maps;Global and overview maps;Biosynthesis of other secondary metabolites	ko01100//Metabolic pathways;ko01110//Biosynthesis of secondary metabolites;ko00940//Phenylpropanoid biosynthesis
ncbi_103328171	1633.96	1287.56	1474.65	4.15	28.6233	60.1633	CCR1	cinnamoyl-CoA reductase 1-like	Metabolism;Metabolism;Metabolism	Global and overview maps;Global and overview maps;Biosynthesis of other secondary metabolites	ko01100//Metabolic pathways;ko01110//Biosynthesis of secondary metabolites;ko00940//Phenylpropanoid biosynthesis
ncbi_103330890	8.3	2.18667	4.64333	0.506667	0.21	0.623333	SALAT	BAHD acyltransferase At5g47980-like	Metabolism;Metabolism;Metabolism;Metabolism;Metabolism	Global and overview maps;Global and overview maps;Biosynthesis of other secondary metabolites;Biosynthesis of other secondary metabolites;Biosynthesis of other secondary metabolites	ko01100//Metabolic pathways;ko01110//Biosynthesis of secondary metabolites;ko00940//Phenylpropanoid biosynthesis;ko00941//Flavonoid biosynthesis;ko00945//Stilbenoid, diarylheptanoid and gingerol biosynthesis
ncbi_103336232	34.3033	132.553	42.5	12.4867	19.1033	11.9867	PER12	peroxidase 12	Metabolism;Metabolism;Metabolism	Global and overview maps;Global and overview maps;Biosynthesis of other secondary metabolites	ko01100//Metabolic pathways;ko01110//Biosynthesis of secondary metabolites;ko00940//Phenylpropanoid biosynthesis
ncbi_103337963	1.36	10.5733	19.4233	0.2	0.976667	0.566667	PER21	peroxidase 21	Metabolism;Metabolism;Metabolism	Global and overview maps;Global and overview maps;Biosynthesis of other secondary metabolites	ko01100//Metabolic pathways;ko01110//Biosynthesis of secondary metabolites;ko00940//Phenylpropanoid biosynthesis
ncbi_103340770	2.41333	6.34333	6.83	0.116667	0.153333	0.203333	At4g26220	probable caffeoyl-CoA O-methyltransferase At4g26220	Metabolism;Metabolism;Metabolism;Metabolism;Metabolism;Metabolism	Global and overview maps;Global and overview maps;Biosynthesis of other secondary metabolites;Biosynthesis of other secondary metabolites;Biosynthesis of other secondary metabolites;Amino acid metabolism	ko01100//Metabolic pathways;ko01110//Biosynthesis of secondary metabolites;ko00940//Phenylpropanoid biosynthesis;ko00941//Flavonoid biosynthesis;ko00945//Stilbenoid, diarylheptanoid and gingerol biosynthesis;ko00360//Phenylalanine metabolism
ncbi_103333890	1.76	16.2033	17.0367	0.906667	1.74667	6.72	PER17	peroxidase 17-like	Metabolism;Metabolism;Metabolism	Global and overview maps;Global and overview maps;Biosynthesis of other secondary metabolites	ko01100//Metabolic pathways;ko01110//Biosynthesis of secondary metabolites;ko00940//Phenylpropanoid biosynthesis
ncbi_103337908	5.91333	5.59	11.85	2.80333	1.98667	1.67667	NUP98A	nuclear pore complex protein NUP98A-like	Genetic Information Processing	Translation	ko03013//RNA transport
ncbi_103344618	3.20333	2.40333	0.406667	0.0166667	0	0.0233333	LOX1.5	probable linoleate 9S-lipoxygenase 5	Metabolism	Lipid metabolism	ko00591//Linoleic acid metabolism
ncbi_103342363	1.5	0.106667	0.0333333	15.8133	5.72667	1.14667	BHLH67	transcription factor bHLH67	-	-	-	-
ncbi_103321604	1.59667	0	0.04	27.4133	22.8867	1.01	PRE6	transcription factor PRE6-like	-	-	-	-
ncbi_103321605	1.59667	0	0.04	27.4133	22.8867	1.01	PRE6	transcription factor PRE6-like	-	-	-	-
ncbi_103327851	58.9233	2.25333	1.23667	237.817	67.4533	4.66	GATA9	GATA transcription factor 9-like	-	-	-	-
ncbi_103335042	0.0633333	0.02	0.01	0.88	0.453333	0.09	AIL6	AP2-like ethylene-responsive transcription factor AIL6	-	-	-	-
ncbi_103333676	5.84667	1.75333	0.556667	19.69	5.47333	1.86333	CRF4	ethylene-responsive transcription factor CRF4	-	-	-	-
ncbi_103321724	6.01	0.336667	0.0633333	23.3267	9.17333	1.02667	--	transcription factor PAR2	-	-	-	-
ncbi_103329355	0.216667	0.09	0.0433333	1.18667	0.336667	0.18	MYB101	transcription factor MYB108-like	Organismal Systems	Environmental adaptation	ko04626//Plant-pathogen interaction	K09422
ncbi_103320639	11.29	0.636667	0.386667	27.3667	9.64333	3.25667	C1	transcription factor MYB114-like	Organismal Systems	Environmental adaptation	ko04626//Plant-pathogen interaction	K09422
ncbi_103333397	0.0766667	0.0133333	0	0.523333	0.0566667	0.0766667	At5g61620	transcription factor MYB1R1	-	-	-	-
ncbi_103334551	1.14333	0.84	0.556667	4.38	3.30333	1.68667	PIF1	transcription factor PIF1-like	-	-	-	-
ncbi_103328791	0.0866667	8.44667	7.53	1.07667	0.233333	1.47333	WRKY71	probable WRKY transcription factor 71	-	-	-	-
ncbi_103339250	0.0766667	0	0	0.263333	0	0.243333	WRKY49	probable WRKY transcription factor 49	-	-	-	-
ncbi_103328397	0.436667	0.2	0.0133333	3.51333	0.353333	0.103333	At5g53970	probable aminotransferase TAT2	Metabolism;Metabolism;Metabolism;Metabolism;Metabolism;Metabolism;Metabolism;Metabolism;Metabolism;Metabolism	Global and overview maps;Global and overview maps;Global and overview maps;Amino acid metabolism;Amino acid metabolism;Amino acid metabolism;Amino acid metabolism;Metabolism of cofactors and vitamins;Biosynthesis of other secondary metabolites;Biosynthesis of other secondary metabolites	ko01100//Metabolic pathways;ko01110//Biosynthesis of secondary metabolites;ko01230//Biosynthesis of amino acids;ko00270//Cysteine and methionine metabolism;ko00350//Tyrosine metabolism;ko00360//Phenylalanine metabolism;ko00400//Phenylalanine, tyrosine and tryptophan biosynthesis;ko00130//Ubiquinone and other terpenoid-quinone biosynthesis;ko00950//Isoquinoline alkaloid biosynthesis;ko00960//Tropa…
ncbi_103319557	5391.39	1215.4	881.657	1445.8	3752.45	3435.49	DHAPS-1	phospho-2-dehydro-3-deoxyheptonate aldolase 1%2C chloroplastic	Metabolism;Metabolism;Metabolism;Metabolism	Global and overview maps;Global and overview maps;Global and overview maps;Amino acid metabolism	ko01100//Metabolic pathways;ko01110//Biosynthesis of secondary metabolites;ko01230//Biosynthesis of amino acids;ko00400//Phenylalanine, tyrosine and tryptophan biosynthesis
ncbi_103328397	0.436667	0.2	0.0133333	3.51333	0.353333	0.103333	At5g53970	probable aminotransferase TAT2	Metabolism;Metabolism;Metabolism;Metabolism;Metabolism;Metabolism;Metabolism;Metabolism;Metabolism;Metabolism	Global and overview maps;Global and overview maps;Global and overview maps;Amino acid metabolism;Amino acid metabolism;Amino acid metabolism;Amino acid metabolism;Metabolism of cofactors and vitamins;Biosynthesis of other secondary metabolites;Biosynthesis of other secondary metabolites	ko01100//Metabolic pathways;ko01110//Biosynthesis of secondary metabolites;ko01230//Biosynthesis of amino acids;ko00270//Cysteine and methionine metabolism;ko00350//Tyrosine metabolism;ko00360//Phenylalanine metabolism;ko00400//Phenylalanine, tyrosine and tryptophan biosynthesis;ko00130//Ubiquinone and other terpenoid-quinone biosynthesis;ko00950//Isoquinoline alkaloid biosynthesis;ko00960//Tropa…
ncbi_103339831	0.24	0.36	0.233333	1.12667	3.17	1.5	4CLL7	4-coumarate--CoA ligase-like 7	Metabolism;Metabolism;Metabolism;Metabolism;Metabolism	Global and overview maps;Global and overview maps;Biosynthesis of other secondary metabolites;Amino acid metabolism;Metabolism of cofactors and vitamins	ko01100//Metabolic pathways;ko01110//Biosynthesis of secondary metabolites;ko00940//Phenylpropanoid biosynthesis;ko00360//Phenylalanine metabolism;ko00130//Ubiquinone and other terpenoid-quinone biosynthesis
ncbi_103322058	11.2233	9.29	6.73	22.3767	20.3467	16.2467	FAOMT	flavonoid 3'%2C5'-methyltransferase-like	Metabolism;Metabolism;Metabolism;Metabolism;Metabolism;Metabolism	Global and overview maps;Global and overview maps;Biosynthesis of other secondary metabolites;Biosynthesis of other secondary metabolites;Biosynthesis of other secondary metabolites;Amino acid metabolism	ko01100//Metabolic pathways;ko01110//Biosynthesis of secondary metabolites;ko00940//Phenylpropanoid biosynthesis;ko00941//Flavonoid biosynthesis;ko00945//Stilbenoid, diarylheptanoid and gingerol biosynthesis;ko00360//Phenylalanine metabolism
ncbi_103335495	37.3033	12.0867	10.2	162.297	61.3033	21.6533	LACS2	long chain acyl-CoA synthetase 2	Metabolism;Cellular Processes;Metabolism;Metabolism;Metabolism	Global and overview maps;Transport and catabolism;Global and overview maps;Lipid metabolism;Lipid metabolism	ko01100//Metabolic pathways;ko04146//Peroxisome;ko01212//Fatty acid metabolism;ko00071//Fatty acid degradation;ko00061//Fatty acid biosynthesis
ncbi_103335854	3.53667	1.88	1.89	13.9167	7.83333	2.09333	LACS2	long chain acyl-CoA synthetase 2-like	Metabolism;Cellular Processes;Metabolism;Metabolism;Metabolism	Global and overview maps;Transport and catabolism;Global and overview maps;Lipid metabolism;Lipid metabolism	ko01100//Metabolic pathways;ko04146//Peroxisome;ko01212//Fatty acid metabolism;ko00071//Fatty acid degradation;ko00061//Fatty acid biosynthesis
ncbi_103337762	10.8433	5.27667	3.45667	44.49	14.1967	11.9867	KAS1	3-oxoacyl-[acyl-carrier-protein] synthase I%2C chloroplastic-like	Metabolism;Metabolism;Metabolism;Metabolism	Global and overview maps;Global and overview maps;Lipid metabolism;Metabolism of cofactors and vitamins	ko01100//Metabolic pathways;ko01212//Fatty acid metabolism;ko00061//Fatty acid biosynthesis;ko00780//Biotin metabolism
ncbi_103320053	0.793333	0.26	0.14	3.14	1.48333	0.356667	KCS11	3-ketoacyl-CoA synthase 11-like	Metabolism;Metabolism;Organismal Systems;Metabolism	Global and overview maps;Global and overview maps;Environmental adaptation;Lipid metabolism	ko01100//Metabolic pathways;ko01110//Biosynthesis of secondary metabolites;ko04626//Plant-pathogen interaction;ko00062//Fatty acid elongation
ncbi_103320669	125.377	5.85333	7.56	539.43	122.68	125.37	FDH	3-ketoacyl-CoA synthase 10	Metabolism;Metabolism;Organismal Systems;Metabolism	Global and overview maps;Global and overview maps;Environmental adaptation;Lipid metabolism	ko01100//Metabolic pathways;ko01110//Biosynthesis of secondary metabolites;ko04626//Plant-pathogen interaction;ko00062//Fatty acid elongation
ncbi_103322597	9.66	2.28667	2.70333	72.8867	15.39	6.66667	KCS12	3-ketoacyl-CoA synthase 12	Metabolism;Metabolism;Organismal Systems;Metabolism	Global and overview maps;Global and overview maps;Environmental adaptation;Lipid metabolism	ko01100//Metabolic pathways;ko01110//Biosynthesis of secondary metabolites;ko04626//Plant-pathogen interaction;ko00062//Fatty acid elongation
ncbi_103341477	224.02	112.493	67.6067	578.247	275.593	264.95	CUT1	3-ketoacyl-CoA synthase 6	Metabolism;Metabolism;Organismal Systems;Metabolism	Global and overview maps;Global and overview maps;Environmental adaptation;Lipid metabolism	ko01100//Metabolic pathways;ko01110//Biosynthesis of secondary metabolites;ko04626//Plant-pathogen interaction;ko00062//Fatty acid elongation
ncbi_103335495	37.3033	12.0867	10.2	162.297	61.3033	21.6533	LACS2	long chain acyl-CoA synthetase 2	Metabolism;Cellular Processes;Metabolism;Metabolism;Metabolism	Global and overview maps;Transport and catabolism;Global and overview maps;Lipid metabolism;Lipid metabolism	ko01100//Metabolic pathways;ko04146//Peroxisome;ko01212//Fatty acid metabolism;ko00071//Fatty acid degradation;ko00061//Fatty acid biosynthesis
ncbi_103335854	3.53667	1.88	1.89	13.9167	7.83333	2.09333	LACS2	long chain acyl-CoA synthetase 2-like	Metabolism;Cellular Processes;Metabolism;Metabolism;Metabolism	Global and overview maps;Transport and catabolism;Global and overview maps;Lipid metabolism;Lipid metabolism	ko01100//Metabolic pathways;ko04146//Peroxisome;ko01212//Fatty acid metabolism;ko00071//Fatty acid degradation;ko00061//Fatty acid biosynthesis
ncbi_103318964	1.72667	1.57	1.11	10.7867	6.84667	5.45333	BGLU12	beta-glucosidase 12-like	Metabolism;Metabolism;Metabolism;Metabolism;Metabolism	Global and overview maps;Global and overview maps;Biosynthesis of other secondary metabolites;Carbohydrate metabolism;Metabolism of other amino acids	ko01100//Metabolic pathways;ko01110//Biosynthesis of secondary metabolites;ko00940//Phenylpropanoid biosynthesis;ko00500//Starch and sucrose metabolism;ko00460//Cyanoamino acid metabolism
ncbi_103321211	4.10333	1.82667	1.8	120.44	48.4467	36.7367	CAD6	probable cinnamyl alcohol dehydrogenase 6	Metabolism;Metabolism;Metabolism	Global and overview maps;Global and overview maps;Biosynthesis of other secondary metabolites	ko01100//Metabolic pathways;ko01110//Biosynthesis of secondary metabolites;ko00940//Phenylpropanoid biosynthesis
ncbi_103321823	0.0733333	0.146667	0.0266667	1.65333	0.763333	0.686667	GSVIVT00037159001	peroxidase 5-like	Metabolism;Metabolism;Metabolism	Global and overview maps;Global and overview maps;Biosynthesis of other secondary metabolites	ko01100//Metabolic pathways;ko01110//Biosynthesis of secondary metabolites;ko00940//Phenylpropanoid biosynthesis
ncbi_103321824	1.06	1.5	1.73667	23.1167	6.44	4.97333	GSVIVT00037159001	peroxidase 44-like	Metabolism;Metabolism;Metabolism	Global and overview maps;Global and overview maps;Biosynthesis of other secondary metabolites	ko01100//Metabolic pathways;ko01110//Biosynthesis of secondary metabolites;ko00940//Phenylpropanoid biosynthesis
ncbi_103321941	0.14	0	0.04	2.40667	1.25	0.0866667	ACT	vinorine synthase-like	Metabolism;Metabolism;Metabolism;Metabolism;Metabolism	Global and overview maps;Global and overview maps;Biosynthesis of other secondary metabolites;Biosynthesis of other secondary metabolites;Biosynthesis of other secondary metabolites	ko01100//Metabolic pathways;ko01110//Biosynthesis of secondary metabolites;ko00940//Phenylpropanoid biosynthesis;ko00941//Flavonoid biosynthesis;ko00945//Stilbenoid, diarylheptanoid and gingerol biosynthesis
ncbi_103325695	2.72333	0.41	0.356667	11.24	2.49333	0.65	F6'H2	feruloyl CoA ortho-hydroxylase 1	Metabolism;Metabolism	Global and overview maps;Biosynthesis of other secondary metabolites	ko01110//Biosynthesis of secondary metabolites;ko00940//Phenylpropanoid biosynthesis
ncbi_103335267	0.153333	0.06	0.0466667	1.36667	0.376667	0.3	CAD	probable mannitol dehydrogenase	Metabolism;Metabolism;Metabolism	Global and overview maps;Global and overview maps;Biosynthesis of other secondary metabolites	ko01100//Metabolic pathways;ko01110//Biosynthesis of secondary metabolites;ko00940//Phenylpropanoid biosynthesis
ncbi_103338721	6.25333	2.44667	5.17667	99.6333	33.9467	11.43	BGLU44	beta-glucosidase 44-like	Metabolism;Metabolism;Metabolism;Metabolism;Metabolism	Global and overview maps;Global and overview maps;Biosynthesis of other secondary metabolites;Carbohydrate metabolism;Metabolism of other amino acids	ko01100//Metabolic pathways;ko01110//Biosynthesis of secondary metabolites;ko00940//Phenylpropanoid biosynthesis;ko00500//Starch and sucrose metabolism;ko00460//Cyanoamino acid metabolism
ncbi_103339007	3.57333	3.77333	4.1	43.2	27.0633	26.3767	BACOVA_02659	beta-glucosidase BoGH3B-like	Metabolism;Metabolism;Metabolism;Metabolism;Metabolism	Global and overview maps;Global and overview maps;Biosynthesis of other secondary metabolites;Carbohydrate metabolism;Metabolism of other amino acids	ko01100//Metabolic pathways;ko01110//Biosynthesis of secondary metabolites;ko00940//Phenylpropanoid biosynthesis;ko00500//Starch and sucrose metabolism;ko00460//Cyanoamino acid metabolism
ncbi_103339831	0.24	0.36	0.233333	1.12667	3.17	1.5	4CLL7	4-coumarate--CoA ligase-like 7	Metabolism;Metabolism;Metabolism;Metabolism;Metabolism	Global and overview maps;Global and overview maps;Biosynthesis of other secondary metabolites;Amino acid metabolism;Metabolism of cofactors and vitamins	ko01100//Metabolic pathways;ko01110//Biosynthesis of secondary metabolites;ko00940//Phenylpropanoid biosynthesis;ko00360//Phenylalanine metabolism;ko00130//Ubiquinone and other terpenoid-quinone biosynthesis
ncbi_103341812	0.17	0.07	0.0433333	2.05667	0.353333	0.123333	BGLU12	beta-glucosidase 12-like	Metabolism;Metabolism;Metabolism;Metabolism;Metabolism	Global and overview maps;Global and overview maps;Biosynthesis of other secondary metabolites;Carbohydrate metabolism;Metabolism of other amino acids	ko01100//Metabolic pathways;ko01110//Biosynthesis of secondary metabolites;ko00940//Phenylpropanoid biosynthesis;ko00500//Starch and sucrose metabolism;ko00460//Cyanoamino acid metabolism
ncbi_103322058	11.2233	9.29	6.73	22.3767	20.3467	16.2467	FAOMT	flavonoid 3'%2C5'-methyltransferase-like	Metabolism;Metabolism;Metabolism;Metabolism;Metabolism;Metabolism	Global and overview maps;Global and overview maps;Biosynthesis of other secondary metabolites;Biosynthesis of other secondary metabolites;Biosynthesis of other secondary metabolites;Amino acid metabolism	ko01100//Metabolic pathways;ko01110//Biosynthesis of secondary metabolites;ko00940//Phenylpropanoid biosynthesis;ko00941//Flavonoid biosynthesis;ko00945//Stilbenoid, diarylheptanoid and gingerol biosynthesis;ko00360//Phenylalanine metabolism
ncbi_103328195	6.91333	12	1.36667	31.06	161.01	27.0167	CCR2	cinnamoyl-CoA reductase 1-like	Metabolism;Metabolism;Metabolism	Global and overview maps;Global and overview maps;Biosynthesis of other secondary metabolites	ko01100//Metabolic pathways;ko01110//Biosynthesis of secondary metabolites;ko00940//Phenylpropanoid biosynthesis
ncbi_103330729	29.26	3.62333	2.54667	441.837	12.3367	7.55667	CAD1	probable mannitol dehydrogenase	Metabolism;Metabolism;Metabolism	Global and overview maps;Global and overview maps;Biosynthesis of other secondary metabolites	ko01100//Metabolic pathways;ko01110//Biosynthesis of secondary metabolites;ko00940//Phenylpropanoid biosynthesis
ncbi_103338299	1.03	0.646667	1.26333	10.9733	4.24333	3.52	PER41	peroxidase 41-like	Metabolism;Metabolism;Metabolism	Global and overview maps;Global and overview maps;Biosynthesis of other secondary metabolites	ko01100//Metabolic pathways;ko01110//Biosynthesis of secondary metabolites;ko00940//Phenylpropanoid biosynthesis
ncbi_103329033	0.0233333	0.0466667	0.0133333	0.35	1.59333	2.37667	RAE1	protein RAE1-like	Genetic Information Processing	Translation	ko03013//RNA transport
ncbi_103337664	2.19	14.0967	13.4	8.83333	6.36667	5.51333	SEH1	protein SEH1	Genetic Information Processing	Translation	ko03013//RNA transport
ncbi_103335011	9.03667	10.8933	6.72	54.6933	34.3567	30.1467	RBT4	pathogenesis-related protein 1A-like	Organismal Systems;Environmental Information Processing;Environmental Information Processing	Environmental adaptation;Signal transduction;Signal transduction	ko04626//Plant-pathogen interaction;ko04075//Plant hormone signal transduction;ko04016//MAPK signaling pathway - plant
ncbi_103335012	2.98667	2.72667	1.97	16.8033	8.98667	7.79667	PR-1	basic form of pathogenesis-related protein 1-like	Organismal Systems;Environmental Information Processing;Environmental Information Processing	Environmental adaptation;Signal transduction;Signal transduction	ko04626//Plant-pathogen interaction;ko04075//Plant hormone signal transduction;ko04016//MAPK signaling pathway - plant
ncbi_103335014	0.966667	0.56	0.803333	7.53667	3.71667	2.57333	PR1B1	pathogenesis-related leaf protein 4-like	Organismal Systems;Environmental Information Processing;Environmental Information Processing	Environmental adaptation;Signal transduction;Signal transduction	ko04626//Plant-pathogen interaction;ko04075//Plant hormone signal transduction;ko04016//MAPK signaling pathway - plant
ncbi_103335584	0.05	0.393333	0.0266667	12.8133	1.38333	0.733333	SAUR50	auxin-induced protein 15A-like	Environmental Information Processing	Signal transduction	ko04075//Plant hormone signal transduction
MSTRG.15250	18.0267	0.216667	0.176667	42.6267	40.51	11.26	ARG7	PREDICTED: auxin-induced protein 15A-like [Pyrus x bretschneideri]	Environmental Information Processing	Signal transduction	ko04075//Plant hormone signal transduction
ncbi_103319708	5.32333	3.27333	2.21	10.0233	27.9233	13.4533	AUX22B	auxin-responsive protein IAA29	Environmental Information Processing	Signal transduction	ko04075//Plant hormone signal transduction
ncbi_103323798	5.34667	2.97333	2.56	11.0633	19.31	13.48	IAA13	auxin-responsive protein IAA13	Environmental Information Processing	Signal transduction	ko04075//Plant hormone signal transduction
ncbi_103327999	27.72	3.11	2.63667	88.2167	96.7467	36.2067	AUX22	auxin-induced protein IAA6	Environmental Information Processing	Signal transduction	ko04075//Plant hormone signal transduction
ncbi_103334946	30.3267	35.9667	21.82	165.933	122.4	114.587	RBT4	pathogenesis-related protein 1A-like	Organismal Systems;Environmental Information Processing;Environmental Information Processing	Environmental adaptation;Signal transduction;Signal transduction	ko04626//Plant-pathogen interaction;ko04075//Plant hormone signal transduction;ko04016//MAPK signaling pathway - plant
ncbi_103335825	11.3767	0.0966667	0.196667	29.6667	32.3367	11.23	ARG7	auxin-induced protein 15A-like	Environmental Information Processing	Signal transduction	ko04075//Plant hormone signal transduction
ncbi_103340628	2.56667	1.56	1.31	7.31	4.19	3.22333	ARG7	uncharacterized protein LOC103340628	Environmental Information Processing	Signal transduction	ko04075//Plant hormone signal transduction
MSTRG.15251	7.80333	0.05	0.133333	16.8433	15.8967	2.72	ARG7	PREDICTED: auxin-induced protein 15A-like [Pyrus x bretschneideri]	Environmental Information Processing	Signal transduction	ko04075//Plant hormone signal transduction
ncbi_103323589	1.54333	1.7	1.46	20.4267	5.59667	4.86667	PLA2-ALPHA	phospholipase A2-alpha	Metabolism;Metabolism;Metabolism;Metabolism;Metabolism;Metabolism;Metabolism	Global and overview maps;Global and overview maps;Lipid metabolism;Lipid metabolism;Lipid metabolism;Lipid metabolism;Lipid metabolism	ko01100//Metabolic pathways;ko01110//Biosynthesis of secondary metabolites;ko00564//Glycerophospholipid metabolism;ko00592//alpha-Linolenic acid metabolism;ko00565//Ether lipid metabolism;ko00591//Linoleic acid metabolism;ko00590//Arachidonic acid metabolism
ncbi_103330561	3.31333	3.99667	0.763333	70.4333	14.9633	3.03333	LOX2.1	linoleate 13S-lipoxygenase 2-1%2C chloroplastic-like	Metabolism;Metabolism;Metabolism;Metabolism	Global and overview maps;Global and overview maps;Lipid metabolism;Lipid metabolism	ko01100//Metabolic pathways;ko01110//Biosynthesis of secondary metabolites;ko00592//alpha-Linolenic acid metabolism;ko00591//Linoleic acid metabolism
