# Supplementary material for: Comparative transcriptome analysis linked to key volatiles reveals molecular mechanisms of aroma compound biosynthesis in Prunus mume
Source: BMC Plant Biol. 2022 Aug 9;22:395. doi: 10.1186/s12870-022-03779-3 (PMC9361687; doi:10.1186/s12870-022-03779-3)
Supplement: Supplementary file 2 — Additional file 2: Table S1. Identification of the aroma compound from the two Prunus mume cultivars. Table S2. Overview of the transcriptome sequencing dataset and mapping statistics from GF and LE petal samples. Table S3. Key DEGs identified by enrichment analysis at the different flowering stages, showing functional categories of significantly over-represented DEGs at S2, S3, S4 and in LE vs. GF. Table S4. The name of the pathway associated with each KEGG term. Table S5. List of 101 genes that may be directly involved in the biosynthesis of P. mume aroma compounds. Table S6. List of key regulatory genes in the biosynthesis of cinnamic acid, cinnamyl acetate, eugenol, benzyl acetate and key genes affecting the volatilisation of aroma compounds. Table S7. The primer sequences of genes used for quantitative real-time PCR. Table S8. Summary of samples information uploaded to NCBI. [file 12870_2022_3779_MOESM2_ESM.zip › Supplementary Table 5.xlsx]

## Sheet: Sheet1
Gene_id	LES2_fpkm	LES3_fpkm	LES4_fpkm	GFS2_fpkm	GFS3_fpkm	GFS4_fpkm	Symbol	Description	KEGG_A_class	KEGG_B_class	Pathway	K_ID
ncbi_103338326	6.01667	61.34	55.2167	17.4667	18.7933	16.7667	ALDH2B4	aldehyde dehydrogenase family 2 member B4%2C mitochondrial	Metabolism;Metabolism;Metabolism;Metabolism;Metabolism;Metabolism;Metabolism;Metabolism;Metabolism;Metabolism;Metabolism;Metabolism;Metabolism	Global and overview maps;Global and overview maps;Carbohydrate metabolism;Carbohydrate metabolism;Lipid metabolism;Carbohydrate metabolism;Amino acid metabolism;Lipid metabolism;Amino acid metabolism;Metabolism of other amino acids;Amino acid metabolism;Amino acid metabolism;Amino acid metabolism	ko01100//Metabolic pathways;ko01110//Biosynthesis of secondary metabolites;ko00010//Glycolysis / Gluconeogenesis;ko00620//Pyruvate metabolism;ko00561//Glycerolipid metabolism;ko00053//Ascorbate and aldarate metabolism;ko00280//Valine, leucine and isoleucine degradation;ko00071//Fatty acid degradation;ko00330//Arginine and proline metabolism;ko00410//beta-Alanine metabolism;ko00310//Lysine degrada…
ncbi_103321274	0.536667	6.15667	6.56667	2.91667	3.26333	5.42	ARF5	auxin response factor 5	Environmental Information Processing	Signal transduction	ko04075//Plant hormone signal transduction
MSTRG.15250	18.0267	0.216667	0.176667	42.6267	40.51	11.26	ARG7	PREDICTED: auxin-induced protein 15A-like [Pyrus x bretschneideri]	Environmental Information Processing	Signal transduction	ko04075//Plant hormone signal transduction
ncbi_103335825	11.3767	0.0966667	0.196667	29.6667	32.3367	11.23	ARG7	auxin-induced protein 15A-like	Environmental Information Processing	Signal transduction	ko04075//Plant hormone signal transduction
MSTRG.15251	7.80333	0.05	0.133333	16.8433	15.8967	2.72	ARG7	PREDICTED: auxin-induced protein 15A-like [Pyrus x bretschneideri]	Environmental Information Processing	Signal transduction	ko04075//Plant hormone signal transduction
ncbi_103340628	2.56667	1.56	1.31	7.31	4.19	3.22333	ARG7	uncharacterized protein LOC103340628	Environmental Information Processing	Signal transduction	ko04075//Plant hormone signal transduction
ncbi_103327999	27.72	3.11	2.63667	88.2167	96.7467	36.2067	AUX22	auxin-induced protein IAA6	Environmental Information Processing	Signal transduction	ko04075//Plant hormone signal transduction
ncbi_103319708	5.32333	3.27333	2.21	10.0233	27.9233	13.4533	AUX22B	auxin-responsive protein IAA29	Environmental Information Processing	Signal transduction	ko04075//Plant hormone signal transduction
ncbi_103339007	3.57333	3.77333	4.1	43.2	27.0633	26.3767	BACOVA_02659	beta-glucosidase BoGH3B-like	Metabolism;Metabolism;Metabolism;Metabolism;Metabolism	Global and overview maps;Global and overview maps;Biosynthesis of other secondary metabolites;Carbohydrate metabolism;Metabolism of other amino acids	ko01100//Metabolic pathways;ko01110//Biosynthesis of secondary metabolites;ko00940//Phenylpropanoid biosynthesis;ko00500//Starch and sucrose metabolism;ko00460//Cyanoamino acid metabolism
ncbi_103331025	8.39667	5.08	6.05667	33.8567	14.7167	7.53	BACOVA_02659	beta-glucosidase BoGH3B	Metabolism;Metabolism;Metabolism;Metabolism;Metabolism	Global and overview maps;Global and overview maps;Biosynthesis of other secondary metabolites;Carbohydrate metabolism;Metabolism of other amino acids	ko01100//Metabolic pathways;ko01110//Biosynthesis of secondary metabolites;ko00940//Phenylpropanoid biosynthesis;ko00500//Starch and sucrose metabolism;ko00460//Cyanoamino acid metabolism
ncbi_103325686	17.7367	6.19667	3.23333	53.1167	16.01	4.52	BAHD1	BAHD acyltransferase At5g47980-like	Metabolism;Metabolism;Metabolism;Metabolism;Metabolism	Global and overview maps;Global and overview maps;Biosynthesis of other secondary metabolites;Biosynthesis of other secondary metabolites;Biosynthesis of other secondary metabolites	ko01100//Metabolic pathways;ko01110//Biosynthesis of secondary metabolites;ko00940//Phenylpropanoid biosynthesis;ko00941//Flavonoid biosynthesis;ko00945//Stilbenoid, diarylheptanoid and gingerol biosynthesis
ncbi_103330094	42.8833	17.2367	16.95	82.94	54.97	23.8667	BCCP2	biotin carboxyl carrier protein of acetyl-CoA carboxylase 2%2C chloroplastic	Metabolism;Metabolism;Metabolism;Metabolism;Metabolism;Metabolism;Metabolism	Global and overview maps;Global and overview maps;Global and overview maps;Carbohydrate metabolism;Global and overview maps;Lipid metabolism;Carbohydrate metabolism	ko01100//Metabolic pathways;ko01110//Biosynthesis of secondary metabolites;ko01200//Carbon metabolism;ko00620//Pyruvate metabolism;ko01212//Fatty acid metabolism;ko00061//Fatty acid biosynthesis;ko00640//Propanoate metabolism
ncbi_103318964	1.72667	1.57	1.11	10.7867	6.84667	5.45333	BGLU12	beta-glucosidase 12-like	Metabolism;Metabolism;Metabolism;Metabolism;Metabolism	Global and overview maps;Global and overview maps;Biosynthesis of other secondary metabolites;Carbohydrate metabolism;Metabolism of other amino acids	ko01100//Metabolic pathways;ko01110//Biosynthesis of secondary metabolites;ko00940//Phenylpropanoid biosynthesis;ko00500//Starch and sucrose metabolism;ko00460//Cyanoamino acid metabolism
ncbi_103326243	107.57	3.51	4.10667	164.797	99.4067	37.29	BGLU18	beta-glucosidase 18-like	Metabolism;Metabolism;Metabolism;Metabolism;Metabolism	Global and overview maps;Global and overview maps;Biosynthesis of other secondary metabolites;Carbohydrate metabolism;Metabolism of other amino acids	ko01100//Metabolic pathways;ko01110//Biosynthesis of secondary metabolites;ko00940//Phenylpropanoid biosynthesis;ko00500//Starch and sucrose metabolism;ko00460//Cyanoamino acid metabolism
ncbi_103326339	458.603	15.5	16.3633	739.283	471.073	129.787	BGLU18	beta-glucosidase 18-like	Metabolism;Metabolism;Metabolism;Metabolism;Metabolism	Global and overview maps;Global and overview maps;Biosynthesis of other secondary metabolites;Carbohydrate metabolism;Metabolism of other amino acids	ko01100//Metabolic pathways;ko01110//Biosynthesis of secondary metabolites;ko00940//Phenylpropanoid biosynthesis;ko00500//Starch and sucrose metabolism;ko00460//Cyanoamino acid metabolism
ncbi_103338721	6.25333	2.44667	5.17667	99.6333	33.9467	11.43	BGLU44	beta-glucosidase 44-like	Metabolism;Metabolism;Metabolism;Metabolism;Metabolism	Global and overview maps;Global and overview maps;Biosynthesis of other secondary metabolites;Carbohydrate metabolism;Metabolism of other amino acids	ko01100//Metabolic pathways;ko01110//Biosynthesis of secondary metabolites;ko00940//Phenylpropanoid biosynthesis;ko00500//Starch and sucrose metabolism;ko00460//Cyanoamino acid metabolism
ncbi_103343010	1.69333	8.39	10.07	2.19	2.20667	3.56	BSK3	probable serine/threonine-protein kinase At5g41260	Environmental Information Processing	Signal transduction	ko04075//Plant hormone signal transduction
ncbi_103330729	29.26	3.62333	2.54667	441.837	12.3367	7.55667	CAD1	probable mannitol dehydrogenase	Metabolism;Metabolism;Metabolism	Global and overview maps;Global and overview maps;Biosynthesis of other secondary metabolites	ko01100//Metabolic pathways;ko01110//Biosynthesis of secondary metabolites;ko00940//Phenylpropanoid biosynthesis
ncbi_103335153	773.293	909.433	1065.81	200.02	927.907	1009.67	CAD1	probable cinnamyl alcohol dehydrogenase 1	Metabolism;Metabolism;Metabolism	Global and overview maps;Global and overview maps;Biosynthesis of other secondary metabolites	ko01100//Metabolic pathways;ko01110//Biosynthesis of secondary metabolites;ko00940//Phenylpropanoid biosynthesis
ncbi_103321211	4.10333	1.82667	1.8	120.44	48.4467	36.7367	CAD6	probable cinnamyl alcohol dehydrogenase 6	Metabolism;Metabolism;Metabolism	Global and overview maps;Global and overview maps;Biosynthesis of other secondary metabolites	ko01100//Metabolic pathways;ko01110//Biosynthesis of secondary metabolites;ko00940//Phenylpropanoid biosynthesis
ncbi_103328170	6482.32	4093.74	5024.63	321.797	2729.61	3932.21	CCR1	cinnamoyl-CoA reductase 2-like	Metabolism;Metabolism;Metabolism	Global and overview maps;Global and overview maps;Biosynthesis of other secondary metabolites	ko01100//Metabolic pathways;ko01110//Biosynthesis of secondary metabolites;ko00940//Phenylpropanoid biosynthesis
ncbi_103328171	1633.96	1287.56	1474.65	4.15	28.6233	60.1633	CCR1	cinnamoyl-CoA reductase 1-like	Metabolism;Metabolism;Metabolism	Global and overview maps;Global and overview maps;Biosynthesis of other secondary metabolites	ko01100//Metabolic pathways;ko01110//Biosynthesis of secondary metabolites;ko00940//Phenylpropanoid biosynthesis
ncbi_103328172	17.8667	86.7933	77.1433	52.86	65.3533	41.0467	CCR1	cinnamoyl-CoA reductase 1-like	Metabolism;Metabolism;Metabolism	Global and overview maps;Global and overview maps;Biosynthesis of other secondary metabolites	ko01100//Metabolic pathways;ko01110//Biosynthesis of secondary metabolites;ko00940//Phenylpropanoid biosynthesis
ncbi_103328195	6.91333	12	1.36667	31.06	161.01	27.0167	CCR2	cinnamoyl-CoA reductase 1-like	Metabolism;Metabolism;Metabolism	Global and overview maps;Global and overview maps;Biosynthesis of other secondary metabolites	ko01100//Metabolic pathways;ko01110//Biosynthesis of secondary metabolites;ko00940//Phenylpropanoid biosynthesis
ncbi_103341477	224.02	112.493	67.6067	578.247	275.593	264.95	CUT1	3-ketoacyl-CoA synthase 6	Metabolism;Metabolism;Organismal Systems;Metabolism	Global and overview maps;Global and overview maps;Environmental adaptation;Lipid metabolism	ko01100//Metabolic pathways;ko01110//Biosynthesis of secondary metabolites;ko04626//Plant-pathogen interaction;ko00062//Fatty acid elongation
ncbi_103320374	10.1333	3.62333	4.33333	36.52	6.31333	2.38667	CYCD3-2	cyclin-D3-1-like	Environmental Information Processing	Signal transduction	ko04075//Plant hormone signal transduction
ncbi_103319557	5391.39	1215.4	881.657	1445.8	3752.45	3435.49	DHAPS-1	phospho-2-dehydro-3-deoxyheptonate aldolase 1%2C chloroplastic	Metabolism;Metabolism;Metabolism;Metabolism	Global and overview maps;Global and overview maps;Global and overview maps;Amino acid metabolism	ko01100//Metabolic pathways;ko01110//Biosynthesis of secondary metabolites;ko01230//Biosynthesis of amino acids;ko00400//Phenylalanine, tyrosine and tryptophan biosynthesis
MSTRG.19191	4.37333	24.8833	26.58	5.78333	5.56	8.26	EBF2	PREDICTED: EIN3-binding F-box protein 1-like [Pyrus x bretschneideri]	Environmental Information Processing;Environmental Information Processing	Signal transduction;Signal transduction	ko04075//Plant hormone signal transduction;ko04016//MAPK signaling pathway - plant
ncbi_103332647	28.3367	17.9767	18.8	169.657	31.9833	13.0467	ECR	very-long-chain enoyl-CoA reductase	Metabolism;Metabolism;Metabolism;Metabolism;Metabolism	Global and overview maps;Global and overview maps;Global and overview maps;Lipid metabolism;Lipid metabolism	ko01100//Metabolic pathways;ko01110//Biosynthesis of secondary metabolites;ko01212//Fatty acid metabolism;ko00062//Fatty acid elongation;ko01040//Biosynthesis of unsaturated fatty acids
ncbi_103344710	67.31	264.267	282.87	72.17	86.4767	205.687	EMB3004	bifunctional 3-dehydroquinate dehydratase/shikimate dehydrogenase%2C chloroplastic-like	Metabolism;Metabolism;Metabolism;Metabolism	Global and overview maps;Global and overview maps;Global and overview maps;Amino acid metabolism	ko01100//Metabolic pathways;ko01110//Biosynthesis of secondary metabolites;ko01230//Biosynthesis of amino acids;ko00400//Phenylalanine, tyrosine and tryptophan biosynthesis
ncbi_103322058	11.2233	9.29	6.73	22.3767	20.3467	16.2467	FAOMT	flavonoid 3'%2C5'-methyltransferase-like	Metabolism;Metabolism;Metabolism;Metabolism;Metabolism;Metabolism	Global and overview maps;Global and overview maps;Biosynthesis of other secondary metabolites;Biosynthesis of other secondary metabolites;Biosynthesis of other secondary metabolites;Amino acid metabolism	ko01100//Metabolic pathways;ko01110//Biosynthesis of secondary metabolites;ko00940//Phenylpropanoid biosynthesis;ko00941//Flavonoid biosynthesis;ko00945//Stilbenoid, diarylheptanoid and gingerol biosynthesis;ko00360//Phenylalanine metabolism
ncbi_103334282	11.6867	9.16	7.96333	30.0267	12.4467	7.73667	FATA	oleoyl-acyl carrier protein thioesterase 1%2C chloroplastic	Metabolism	Lipid metabolism	ko00061//Fatty acid biosynthesis
ncbi_103320669	125.377	5.85333	7.56	539.43	122.68	125.37	FDH	3-ketoacyl-CoA synthase 10	Metabolism;Metabolism;Organismal Systems;Metabolism	Global and overview maps;Global and overview maps;Environmental adaptation;Lipid metabolism	ko01100//Metabolic pathways;ko01110//Biosynthesis of secondary metabolites;ko04626//Plant-pathogen interaction;ko00062//Fatty acid elongation
ncbi_103341003	32.42	12.33	14.1233	130.423	41.0267	10.3233	GAI1	LOW QUALITY PROTEIN: DELLA protein DWARF8-like	Environmental Information Processing	Signal transduction	ko04075//Plant hormone signal transduction
ncbi_103333819	0.673333	7.55	14.05	2.24667	1.8	3.65333	GH3.6	probable indole-3-acetic acid-amido synthetase GH3.6	Environmental Information Processing	Signal transduction	ko04075//Plant hormone signal transduction
ncbi_103321824	1.06	1.5	1.73667	23.1167	6.44	4.97333	GSVIVT00037159001	peroxidase 44-like	Metabolism;Metabolism;Metabolism	Global and overview maps;Global and overview maps;Biosynthesis of other secondary metabolites	ko01100//Metabolic pathways;ko01110//Biosynthesis of secondary metabolites;ko00940//Phenylpropanoid biosynthesis
ncbi_103328213	2.29667	23.6033	32.64	7.91	3.35	10.6167	HST	shikimate O-hydroxycinnamoyltransferase-like	Metabolism;Metabolism;Metabolism;Metabolism;Metabolism	Global and overview maps;Global and overview maps;Biosynthesis of other secondary metabolites;Biosynthesis of other secondary metabolites;Biosynthesis of other secondary metabolites	ko01100//Metabolic pathways;ko01110//Biosynthesis of secondary metabolites;ko00940//Phenylpropanoid biosynthesis;ko00941//Flavonoid biosynthesis;ko00945//Stilbenoid, diarylheptanoid and gingerol biosynthesis
ncbi_103323798	5.34667	2.97333	2.56	11.0633	19.31	13.48	IAA13	auxin-responsive protein IAA13	Environmental Information Processing	Signal transduction	ko04075//Plant hormone signal transduction
ncbi_103337762	10.8433	5.27667	3.45667	44.49	14.1967	11.9867	KAS1	3-oxoacyl-[acyl-carrier-protein] synthase I%2C chloroplastic-like	Metabolism;Metabolism;Metabolism;Metabolism	Global and overview maps;Global and overview maps;Lipid metabolism;Metabolism of cofactors and vitamins	ko01100//Metabolic pathways;ko01212//Fatty acid metabolism;ko00061//Fatty acid biosynthesis;ko00780//Biotin metabolism
ncbi_103341006	42.3933	12.6233	8.37667	75.3667	37.3433	23.58	KCS11	3-ketoacyl-CoA synthase 11	Metabolism;Metabolism;Organismal Systems;Metabolism	Global and overview maps;Global and overview maps;Environmental adaptation;Lipid metabolism	ko01100//Metabolic pathways;ko01110//Biosynthesis of secondary metabolites;ko04626//Plant-pathogen interaction;ko00062//Fatty acid elongation
ncbi_103322597	9.66	2.28667	2.70333	72.8867	15.39	6.66667	KCS12	3-ketoacyl-CoA synthase 12	Metabolism;Metabolism;Organismal Systems;Metabolism	Global and overview maps;Global and overview maps;Environmental adaptation;Lipid metabolism	ko01100//Metabolic pathways;ko01110//Biosynthesis of secondary metabolites;ko04626//Plant-pathogen interaction;ko00062//Fatty acid elongation
ncbi_103327297	34.8667	18	24.7867	303.55	68.7633	21.46	LACS1	long chain acyl-CoA synthetase 1	Metabolism;Cellular Processes;Metabolism;Metabolism;Metabolism	Global and overview maps;Transport and catabolism;Global and overview maps;Lipid metabolism;Lipid metabolism	ko01100//Metabolic pathways;ko04146//Peroxisome;ko01212//Fatty acid metabolism;ko00071//Fatty acid degradation;ko00061//Fatty acid biosynthesis
ncbi_103335495	37.3033	12.0867	10.2	162.297	61.3033	21.6533	LACS2	long chain acyl-CoA synthetase 2	Metabolism;Cellular Processes;Metabolism;Metabolism;Metabolism	Global and overview maps;Transport and catabolism;Global and overview maps;Lipid metabolism;Lipid metabolism	ko01100//Metabolic pathways;ko04146//Peroxisome;ko01212//Fatty acid metabolism;ko00071//Fatty acid degradation;ko00061//Fatty acid biosynthesis
ncbi_103335854	3.53667	1.88	1.89	13.9167	7.83333	2.09333	LACS2	long chain acyl-CoA synthetase 2-like	Metabolism;Cellular Processes;Metabolism;Metabolism;Metabolism	Global and overview maps;Transport and catabolism;Global and overview maps;Lipid metabolism;Lipid metabolism	ko01100//Metabolic pathways;ko04146//Peroxisome;ko01212//Fatty acid metabolism;ko00071//Fatty acid degradation;ko00061//Fatty acid biosynthesis
ncbi_103330561	3.31333	3.99667	0.763333	70.4333	14.9633	3.03333	LOX2.1	linoleate 13S-lipoxygenase 2-1%2C chloroplastic-like	Metabolism;Metabolism;Metabolism;Metabolism	Global and overview maps;Global and overview maps;Lipid metabolism;Lipid metabolism	ko01100//Metabolic pathways;ko01110//Biosynthesis of secondary metabolites;ko00592//alpha-Linolenic acid metabolism;ko00591//Linoleic acid metabolism
ncbi_103321981	20.5967	2.24333	2.32	26.2467	9.45333	1.89667	LOX6	lipoxygenase 6%2C chloroplastic	Metabolism;Metabolism;Metabolism;Metabolism	Global and overview maps;Global and overview maps;Lipid metabolism;Lipid metabolism	ko01100//Metabolic pathways;ko01110//Biosynthesis of secondary metabolites;ko00592//alpha-Linolenic acid metabolism;ko00591//Linoleic acid metabolism
ncbi_103337929	14.9633	6.64667	5.53	35.9633	15.8733	10.2267	maoII	copper methylamine oxidase-like	Metabolism;Metabolism;Metabolism;Metabolism;Metabolism;Metabolism;Metabolism;Metabolism	Global and overview maps;Global and overview maps;Amino acid metabolism;Amino acid metabolism;Metabolism of other amino acids;Amino acid metabolism;Biosynthesis of other secondary metabolites;Biosynthesis of other secondary metabolites	ko01100//Metabolic pathways;ko01110//Biosynthesis of secondary metabolites;ko00260//Glycine, serine and threonine metabolism;ko00350//Tyrosine metabolism;ko00410//beta-Alanine metabolism;ko00360//Phenylalanine metabolism;ko00950//Isoquinoline alkaloid biosynthesis;ko00960//Tropane, piperidine and pyridine alkaloid biosynthesis
ncbi_103337908	5.91333	5.59	11.85	2.80333	1.98667	1.67667	NUP98A	nuclear pore complex protein NUP98A-like	Genetic Information Processing	Translation	ko03013//RNA transport
ncbi_103332793	30.3967	11	18.5767	3.14	2.40667	2.97333	PAI1	N-(5'-phosphoribosyl)anthranilate isomerase 1%2C chloroplastic	Metabolism;Metabolism;Metabolism;Metabolism	Global and overview maps;Global and overview maps;Global and overview maps;Amino acid metabolism	ko01100//Metabolic pathways;ko01110//Biosynthesis of secondary metabolites;ko01230//Biosynthesis of amino acids;ko00400//Phenylalanine, tyrosine and tryptophan biosynthesis
ncbi_103334912	35.76	25.05	26.4467	123.763	55.3233	27.4133	PAS2A	very-long-chain (3R)-3-hydroxyacyl-CoA dehydratase PASTICCINO 2A	Metabolism;Metabolism;Metabolism;Metabolism;Metabolism	Global and overview maps;Global and overview maps;Global and overview maps;Lipid metabolism;Lipid metabolism	ko01100//Metabolic pathways;ko01110//Biosynthesis of secondary metabolites;ko01212//Fatty acid metabolism;ko00062//Fatty acid elongation;ko01040//Biosynthesis of unsaturated fatty acids
ncbi_103334342	360.79	97.5	130.817	498.21	376.207	209.793	PED1	3-ketoacyl-CoA thiolase 2%2C peroxisomal	Metabolism;Metabolism;Cellular Processes;Metabolism;Metabolism;Metabolism;Metabolism;Metabolism	Global and overview maps;Global and overview maps;Transport and catabolism;Global and overview maps;Amino acid metabolism;Lipid metabolism;Lipid metabolism;Lipid metabolism	ko01100//Metabolic pathways;ko01110//Biosynthesis of secondary metabolites;ko04146//Peroxisome;ko01212//Fatty acid metabolism;ko00280//Valine, leucine and isoleucine degradation;ko00592//alpha-Linolenic acid metabolism;ko00071//Fatty acid degradation;ko01040//Biosynthesis of unsaturated fatty acids
ncbi_103336232	34.3033	132.553	42.5	12.4867	19.1033	11.9867	PER12	peroxidase 12	Metabolism;Metabolism;Metabolism	Global and overview maps;Global and overview maps;Biosynthesis of other secondary metabolites	ko01100//Metabolic pathways;ko01110//Biosynthesis of secondary metabolites;ko00940//Phenylpropanoid biosynthesis
ncbi_103333890	1.76	16.2033	17.0367	0.906667	1.74667	6.72	PER17	peroxidase 17-like	Metabolism;Metabolism;Metabolism	Global and overview maps;Global and overview maps;Biosynthesis of other secondary metabolites	ko01100//Metabolic pathways;ko01110//Biosynthesis of secondary metabolites;ko00940//Phenylpropanoid biosynthesis
ncbi_103323176	19.0233	1.71667	4.31	37.99	14.6933	6.84667	PER29	peroxidase 29	Metabolism;Metabolism;Metabolism	Global and overview maps;Global and overview maps;Biosynthesis of other secondary metabolites	ko01100//Metabolic pathways;ko01110//Biosynthesis of secondary metabolites;ko00940//Phenylpropanoid biosynthesis
ncbi_103338299	1.03	0.646667	1.26333	10.9733	4.24333	3.52	PER41	peroxidase 41-like	Metabolism;Metabolism;Metabolism	Global and overview maps;Global and overview maps;Biosynthesis of other secondary metabolites	ko01100//Metabolic pathways;ko01110//Biosynthesis of secondary metabolites;ko00940//Phenylpropanoid biosynthesis
ncbi_103324537	313.45	309.837	262.183	52.3667	49.1333	82.1933	PER42	peroxidase 42	Metabolism;Metabolism;Metabolism	Global and overview maps;Global and overview maps;Biosynthesis of other secondary metabolites	ko01100//Metabolic pathways;ko01110//Biosynthesis of secondary metabolites;ko00940//Phenylpropanoid biosynthesis
ncbi_103336895	103.45	345.763	829.487	28.5467	265.527	437.587	PER51	peroxidase 73-like	Metabolism;Metabolism;Metabolism	Global and overview maps;Global and overview maps;Biosynthesis of other secondary metabolites	ko01100//Metabolic pathways;ko01110//Biosynthesis of secondary metabolites;ko00940//Phenylpropanoid biosynthesis
ncbi_103329915	157.07	15.28	8.98667	177.96	68.9433	25.2367	PER63	LOW QUALITY PROTEIN: peroxidase 63	Metabolism;Metabolism;Metabolism	Global and overview maps;Global and overview maps;Biosynthesis of other secondary metabolites	ko01100//Metabolic pathways;ko01110//Biosynthesis of secondary metabolites;ko00940//Phenylpropanoid biosynthesis
ncbi_103328948	1.43667	5.21	7.82	1.99667	1.44333	3.38	PIF4	LOW QUALITY PROTEIN: transcription factor PIF4	Environmental Information Processing	Signal transduction	ko04075//Plant hormone signal transduction
ncbi_103323589	1.54333	1.7	1.46	20.4267	5.59667	4.86667	PLA2-ALPHA	phospholipase A2-alpha	Metabolism;Metabolism;Metabolism;Metabolism;Metabolism;Metabolism;Metabolism	Global and overview maps;Global and overview maps;Lipid metabolism;Lipid metabolism;Lipid metabolism;Lipid metabolism;Lipid metabolism	ko01100//Metabolic pathways;ko01110//Biosynthesis of secondary metabolites;ko00564//Glycerophospholipid metabolism;ko00592//alpha-Linolenic acid metabolism;ko00565//Ether lipid metabolism;ko00591//Linoleic acid metabolism;ko00590//Arachidonic acid metabolism
ncbi_103335012	2.98667	2.72667	1.97	16.8033	8.98667	7.79667	PR-1	basic form of pathogenesis-related protein 1-like	Organismal Systems;Environmental Information Processing;Environmental Information Processing	Environmental adaptation;Signal transduction;Signal transduction	ko04626//Plant-pathogen interaction;ko04075//Plant hormone signal transduction;ko04016//MAPK signaling pathway - plant
ncbi_103336901	14.06	15.63	13.0267	3.48667	12.5167	11.28	PYL1	abscisic acid receptor PYR1	Environmental Information Processing;Environmental Information Processing	Signal transduction;Signal transduction	ko04075//Plant hormone signal transduction;ko04016//MAPK signaling pathway - plant
ncbi_103335011	9.03667	10.8933	6.72	54.6933	34.3567	30.1467	RBT4	pathogenesis-related protein 1A-like	Organismal Systems;Environmental Information Processing;Environmental Information Processing	Environmental adaptation;Signal transduction;Signal transduction	ko04626//Plant-pathogen interaction;ko04075//Plant hormone signal transduction;ko04016//MAPK signaling pathway - plant
ncbi_103334946	30.3267	35.9667	21.82	165.933	122.4	114.587	RBT4	pathogenesis-related protein 1A-like	Organismal Systems;Environmental Information Processing;Environmental Information Processing	Environmental adaptation;Signal transduction;Signal transduction	ko04626//Plant-pathogen interaction;ko04075//Plant hormone signal transduction;ko04016//MAPK signaling pathway - plant
ncbi_103341958	13.6367	29.03	28.0433	36.6533	43.6733	36.6933	RH15	DEAD-box ATP-dependent RNA helicase 56-like	Genetic Information Processing;Genetic Information Processing;Genetic Information Processing	Transcription;Translation;Translation	ko03040//Spliceosome;ko03013//RNA transport;ko03015//mRNA surveillance pathway
ncbi_103339859	38.5867	6.48	9.30667	338.867	114.09	4.67333	SAUR72	auxin-responsive protein SAUR71-like	Environmental Information Processing	Signal transduction	ko04075//Plant hormone signal transduction
ncbi_103325707	0.573333	15.07	27.7467	1.42	4.13	4.92	SAUR72	auxin-responsive protein SAUR72-like	Environmental Information Processing	Signal transduction	ko04075//Plant hormone signal transduction
ncbi_103337664	2.19	14.0967	13.4	8.83333	6.36667	5.51333	SEH1	protein SEH1	Genetic Information Processing	Translation	ko03013//RNA transport
ncbi_103331812	43.9967	56.6267	66.41	15.27	42.8833	65.0333	SK	shikimate kinase%2C chloroplastic-like	Metabolism;Metabolism;Metabolism;Metabolism	Global and overview maps;Global and overview maps;Global and overview maps;Amino acid metabolism	ko01100//Metabolic pathways;ko01110//Biosynthesis of secondary metabolites;ko01230//Biosynthesis of amino acids;ko00400//Phenylalanine, tyrosine and tryptophan biosynthesis
ncbi_103318967	2.62	7.7	10.5067	6.41333	6.11	6.83667	TFB1-1	probable RNA polymerase II transcription factor B subunit 1-1	Genetic Information Processing;Genetic Information Processing	Replication and repair;Transcription	ko03420//Nucleotide excision repair;ko03022//Basal transcription factors
ncbi_103321427	14.6267	11.3867	12.8667	182.907	14.1233	6.84	TIFY6B	protein TIFY 6B-like	Environmental Information Processing	Signal transduction	ko04075//Plant hormone signal transduction
ncbi_103322242	7.60667	13.62	3.10333	2.67667	12.7933	12.14	TIFY9	protein TIFY 9	Environmental Information Processing	Signal transduction	ko04075//Plant hormone signal transduction
ncbi_103329355	0.216667	0.09	0.0433333	1.18667	0.336667	0.18	MYB101	transcription factor MYB108-like	Organismal Systems	Environmental adaptation	ko04626//Plant-pathogen interaction	K09422
ncbi_103326289	0	0.986667	1.35	0.07	0	0.21	MYB102	transcription factor MYB34	Organismal Systems	Environmental adaptation	ko04626//Plant-pathogen interaction	K09422
ncbi_103323227	1.65	8.48667	8.17	2.55667	4.13667	2.06667	MYB108	transcription factor MYB108	Organismal Systems	Environmental adaptation	ko04626//Plant-pathogen interaction	K09422
ncbi_103323786	0.15	1.13	0.366667	0.0366667	0	0.0133333	MYB2	transcription factor MYB24-like	Organismal Systems	Environmental adaptation	ko04626//Plant-pathogen interaction	K09422
ncbi_103339828	0	2.03	2.33667	0.08	0.09	0.35	MYB36	transcription factor RAX2	Organismal Systems	Environmental adaptation	ko04626//Plant-pathogen interaction	K09422
ncbi_103337666	26.36	62.9733	59.8767	4.67	13.73	20.1033	MYB73	transcription factor MYB44	Organismal Systems	Environmental adaptation	ko04626//Plant-pathogen interaction	K09422
ncbi_103341107	0.616667	0.166667	0.226667	0	0	0	MYB82	transcription factor WER-like	Organismal Systems	Environmental adaptation	ko04626//Plant-pathogen interaction	K09422
ncbi_103332891	39.1867	21.2033	16.0067	63.55	42.4367	26.9033	BZIP18	transcription factor RF2b
ncbi_107880071	5.04333	1.08333	0.553333	15.2933	4.19333	0.15	BZIP53	bZIP transcription factor 53
ncbi_103320106	25.1333	30.8133	14.7367	25.9567	35.9	29.7167	WRKY17	probable WRKY transcription factor 17
ncbi_103325015	0.87	20.2067	18.43	0.35	2.13667	6.09	WRKY28	probable WRKY transcription factor 71
ncbi_103334065	0.81	7.11667	17.9367	0.686667	4.14333	6.07333	WRKY35	probable WRKY transcription factor 69
ncbi_103339250	0.0766667	0	0	0.263333	0	0.243333	WRKY49	probable WRKY transcription factor 49
ncbi_103328332	1.43333	1.60667	0.56	0.933333	2.60667	2.08667	WRKY69	probable WRKY transcription factor 69
ncbi_103328791	0.0866667	8.44667	7.53	1.07667	0.233333	1.47333	WRKY71	probable WRKY transcription factor 71
ncbi_103332891	39.1867	21.2033	16.0067	63.55	42.4367	26.9033	BZIP18	transcription factor RF2b
ncbi_107880071	5.04333	1.08333	0.553333	15.2933	4.19333	0.15	BZIP53	bZIP transcription factor 53
ncbi_103320106	25.1333	30.8133	14.7367	25.9567	35.9	29.7167	WRKY17	probable WRKY transcription factor 17
ncbi_103325015	0.87	20.2067	18.43	0.35	2.13667	6.09	WRKY28	probable WRKY transcription factor 71
ncbi_103334065	0.81	7.11667	17.9367	0.686667	4.14333	6.07333	WRKY35	probable WRKY transcription factor 69
ncbi_103339250	0.0766667	0	0	0.263333	0	0.243333	WRKY49	probable WRKY transcription factor 49
ncbi_103328332	1.43333	1.60667	0.56	0.933333	2.60667	2.08667	WRKY69	probable WRKY transcription factor 69
ncbi_103328791	0.0866667	8.44667	7.53	1.07667	0.233333	1.47333	WRKY71	probable WRKY transcription factor 71
ncbi_103329355	0.216667	0.09	0.0433333	1.18667	0.336667	0.18	MYB101	transcription factor MYB108-like	Organismal Systems	Environmental adaptation	ko04626//Plant-pathogen interaction	K09422
ncbi_103323227	1.65	8.48667	8.17	2.55667	4.13667	2.06667	MYB108	transcription factor MYB108	Organismal Systems	Environmental adaptation	ko04626//Plant-pathogen interaction	K09422
ncbi_103323786	0.15	1.13	0.366667	0.0366667	0	0.0133333	MYB2	transcription factor MYB24-like	Organismal Systems	Environmental adaptation	ko04626//Plant-pathogen interaction	K09422
ncbi_103337666	26.36	62.9733	59.8767	4.67	13.73	20.1033	MYB73	transcription factor MYB44	Organismal Systems	Environmental adaptation	ko04626//Plant-pathogen interaction	K09422
ncbi_103341107	0.616667	0.166667	0.226667	0	0	0	MYB82	transcription factor WER-like	Organismal Systems	Environmental adaptation	ko04626//Plant-pathogen interaction	K09422
