# Supplementary material for: Comparative transcriptome analysis linked to key volatiles reveals molecular mechanisms of aroma compound biosynthesis in Prunus mume
Source: BMC Plant Biol. 2022 Aug 9;22:395. doi: 10.1186/s12870-022-03779-3 (PMC9361687; doi:10.1186/s12870-022-03779-3)
Supplement: Supplementary file 2 — Additional file 2: Table S1. Identification of the aroma compound from the two Prunus mume cultivars. Table S2. Overview of the transcriptome sequencing dataset and mapping statistics from GF and LE petal samples. Table S3. Key DEGs identified by enrichment analysis at the different flowering stages, showing functional categories of significantly over-represented DEGs at S2, S3, S4 and in LE vs. GF. Table S4. The name of the pathway associated with each KEGG term. Table S5. List of 101 genes that may be directly involved in the biosynthesis of P. mume aroma compounds. Table S6. List of key regulatory genes in the biosynthesis of cinnamic acid, cinnamyl acetate, eugenol, benzyl acetate and key genes affecting the volatilisation of aroma compounds. Table S7. The primer sequences of genes used for quantitative real-time PCR. Table S8. Summary of samples information uploaded to NCBI. [file 12870_2022_3779_MOESM2_ESM.zip › Supplementary Table 6.xlsx]

## Sheet: Sheet1
id	Symbol	Description
MSTRG.19634	MYB4	R2R3-MYB transcription factor [Prunus persica]
ncbi_103320378	MYB73	transcription factor MYB44-like
ncbi_103335149	MYB73	transcription factor MYB44-like
ncbi_103326243	BGLU18	beta-glucosidase 18-like
ncbi_103326339	BGLU18	beta-glucosidase 18-like
ncbi_103326467	BGLU12	beta-glucosidase 12-like
ncbi_103343774	BGLU12	beta-glucosidase 12-like
ncbi_103321211	CAD6	probable cinnamyl alcohol dehydrogenase 6
ncbi_103335152	CAD1	cinnamyl alcohol dehydrogenase 1
ncbi_103335153	CAD1	probable cinnamyl alcohol dehydrogenase 1
ncbi_103323519	4CL2	4-coumarate--CoA ligase 2-like
ncbi_103333496	4CL3	4-coumarate--CoA ligase 2
ncbi_103332355	PAL1	phenylalanine ammonia-lyase 1
ncbi_103342143	PAL1	phenylalanine ammonia-lyase 1
ncbi_103332314	CHY1	3-hydroxyisobutyryl-CoA hydrolase 1-like
ncbi_103328170	CCR1	cinnamoyl-CoA reductase 2-like
ncbi_103328171	CCR1	cinnamoyl-CoA reductase 1-like
ncbi_103328195	CCR2	cinnamoyl-CoA reductase 1-like
ncbi_103334349	ADH	alcohol dehydrogenase-like
ncbi_103336424	ADH1	alcohol dehydrogenase 1
ncbi_103336425	ADH1	alcohol dehydrogenase 1
ncbi_103331918	SDR1	(+)-neomenthol dehydrogenase-like
ncbi_107880088	SDR1	(+)-neomenthol dehydrogenase-like
ncbi_107880115	SDR1	(+)-neomenthol dehydrogenase-like
ncbi_107880120	SDR1	(+)-neomenthol dehydrogenase-like
ncbi_103319006	CYP98A2	cytochrome P450 98A2-like
ncbi_103332773	CYP90A1	cytochrome P450 90A1
ncbi_103338591	CYP75B2	flavonoid 3'-monooxygenase
ncbi_103328991	UGT71A16	UDP-glycosyltransferase 71A16-like
ncbi_103341379	UGT74F2	UDP-glycosyltransferase 74F2-like
ncbi_103325686	BAHD1	BAHD acyltransferase At5g47980-like
ncbi_103325758	BAHD1	BAHD acyltransferase At5g47980-like
ncbi_107880746	BAHD1	BAHD acyltransferase At5g47980-like
ncbi_103326870	IGS1	isoeugenol synthase 1-like
ncbi_103326886	IGS1	isoeugenol synthase 1-like
