# Supplementary material for: Comparative transcriptome analysis linked to key volatiles reveals molecular mechanisms of aroma compound biosynthesis in Prunus mume
Source: BMC Plant Biol. 2022 Aug 9;22:395. doi: 10.1186/s12870-022-03779-3 (PMC9361687; doi:10.1186/s12870-022-03779-3)
Supplement: Supplementary file 2 — Additional file 2: Table S1. Identification of the aroma compound from the two Prunus mume cultivars. Table S2. Overview of the transcriptome sequencing dataset and mapping statistics from GF and LE petal samples. Table S3. Key DEGs identified by enrichment analysis at the different flowering stages, showing functional categories of significantly over-represented DEGs at S2, S3, S4 and in LE vs. GF. Table S4. The name of the pathway associated with each KEGG term. Table S5. List of 101 genes that may be directly involved in the biosynthesis of P. mume aroma compounds. Table S6. List of key regulatory genes in the biosynthesis of cinnamic acid, cinnamyl acetate, eugenol, benzyl acetate and key genes affecting the volatilisation of aroma compounds. Table S7. The primer sequences of genes used for quantitative real-time PCR. Table S8. Summary of samples information uploaded to NCBI. [file 12870_2022_3779_MOESM2_ESM.zip › Supplementary Table 7.xlsx]

## Sheet: Sheet1
Gene ID		5'--3'	Tm（℃）	Product（bp）
ncbi_103335152	F	AGAGGCTGCTGATTCGTTGG	60.2	178
	R	GCTCCCTGTGATTGTCTTCCT	58.2
ncbi_103342143	F	CCTTGTCCCGCTGTCCTAC	57.6	325
	R	GCCAGGGTGGTGCTTCAAC	60.8
ncbi_103328171	F	AACAGTGGCAGAGCAGACAG	55.7	104
	R	CGGTTGGTTGGAGAAGTGGT	59.6
ncbi_103332314	F	TGAGGACGACACCAATGCC	59.4	180
	R	TGGGGTTTACTGTGTGTTGCT	58
ncbi_103318740	F	TCAGATGTTTCAGGCAGAGCA	59	214
	R	GTCACCCAAGATGGAGTCGT	56.7
ncbi_103321463	F	CTTCCCCTCACAGCCCTTATTG	62.7	426
	R	ACGAGGGGCTGGGTCAAAC	61.9
