# Supplementary material for: Comparative transcriptome analysis linked to key volatiles reveals molecular mechanisms of aroma compound biosynthesis in Prunus mume
Source: BMC Plant Biol. 2022 Aug 9;22:395. doi: 10.1186/s12870-022-03779-3 (PMC9361687; doi:10.1186/s12870-022-03779-3)
Supplement: Supplementary file 2 — Additional file 2: Table S1. Identification of the aroma compound from the two Prunus mume cultivars. Table S2. Overview of the transcriptome sequencing dataset and mapping statistics from GF and LE petal samples. Table S3. Key DEGs identified by enrichment analysis at the different flowering stages, showing functional categories of significantly over-represented DEGs at S2, S3, S4 and in LE vs. GF. Table S4. The name of the pathway associated with each KEGG term. Table S5. List of 101 genes that may be directly involved in the biosynthesis of P. mume aroma compounds. Table S6. List of key regulatory genes in the biosynthesis of cinnamic acid, cinnamyl acetate, eugenol, benzyl acetate and key genes affecting the volatilisation of aroma compounds. Table S7. The primer sequences of genes used for quantitative real-time PCR. Table S8. Summary of samples information uploaded to NCBI. [file 12870_2022_3779_MOESM2_ESM.zip › Supplementary Table 8.xlsx]

## Sheet: metadata-10761905-processed-ok
accession	study	Geographic origin	bioproject_accession	biosample_accession	library_ID	title	library_strategy	library_source	library_selection	library_layout	instrument_model	design_description	filetype	filename	filename2
SRR17152816	SRP349558	Jiufeng mountain, Beijing, China	PRJNA786063	SAMN16812436	GF12-1	RNA-Seq of Prunus mume: flower bud	RNA-Seq	TRANSCRIPTOMIC	RANDOM	paired	Illumina NovaSeq 6000	Comparison of differentially expressed genes for floral fragrance formation	fastq	GF12-1_1.fq	GF12-1_2.fq
SRR17152815	SRP349558	Jiufeng mountain, Beijing, China	PRJNA786063	SAMN16812436	GF12-2	RNA-Seq of Prunus mume: flower bud	RNA-Seq	TRANSCRIPTOMIC	RANDOM	paired	Illumina NovaSeq 6000	Comparison of differentially expressed genes for floral fragrance formation	fastq	GF12-2_1.fq	GF12-2_2.fq
SRR17152806	SRP349558	Jiufeng mountain, Beijing, China	PRJNA786063	SAMN16812436	GF12-3	RNA-Seq of Prunus mume: flower bud	RNA-Seq	TRANSCRIPTOMIC	RANDOM	paired	Illumina NovaSeq 6000	Comparison of differentially expressed genes for floral fragrance formation	fastq	GF12-3_1.fq	GF12-3_2.fq
SRR17152805	SRP349558	Jiufeng mountain, Beijing, China	PRJNA786063	SAMN16812436	GF13-1	RNA-Seq of Prunus mume: flower beginning to bloom	RNA-Seq	TRANSCRIPTOMIC	RANDOM	paired	Illumina NovaSeq 6000	Comparison of differentially expressed genes for floral fragrance formation	fastq	GF13-1_1.fq	GF13-1_2.fq
SRR17152804	SRP349558	Jiufeng mountain, Beijing, China	PRJNA786063	SAMN16812436	GF13-2	RNA-Seq of Prunus mume: flower beginning to bloom	RNA-Seq	TRANSCRIPTOMIC	RANDOM	paired	Illumina NovaSeq 6000	Comparison of differentially expressed genes for floral fragrance formation	fastq	GF13-2_1.fq	GF13-2_2.fq
SRR17152803	SRP349558	Jiufeng mountain, Beijing, China	PRJNA786063	SAMN16812436	GF13-3	RNA-Seq of Prunus mume: flower beginning to bloom	RNA-Seq	TRANSCRIPTOMIC	RANDOM	paired	Illumina NovaSeq 6000	Comparison of differentially expressed genes for floral fragrance formation	fastq	GF13-3_1.fq	GF13-3_2.fq
SRR17152802	SRP349558	Jiufeng mountain, Beijing, China	PRJNA786063	SAMN16812436	GF14-1	RNA-Seq of Prunus mume: flower bloom	RNA-Seq	TRANSCRIPTOMIC	RANDOM	paired	Illumina NovaSeq 6000	Comparison of differentially expressed genes for floral fragrance formation	fastq	GF14-1_1.fq	GF14-1_2.fq
SRR17152801	SRP349558	Jiufeng mountain, Beijing, China	PRJNA786063	SAMN16812436	GF14-2	RNA-Seq of Prunus mume: flower bloom	RNA-Seq	TRANSCRIPTOMIC	RANDOM	paired	Illumina NovaSeq 6000	Comparison of differentially expressed genes for floral fragrance formation	fastq	GF14-2_1.fq	GF14-2_2.fq
SRR17152800	SRP349558	Jiufeng mountain, Beijing, China	PRJNA786063	SAMN16812436	GF14-3	RNA-Seq of Prunus mume: flower bloom	RNA-Seq	TRANSCRIPTOMIC	RANDOM	paired	Illumina NovaSeq 6000	Comparison of differentially expressed genes for floral fragrance formation	fastq	GF14-3_1.fq	GF14-3_2.fq
SRR17152799	SRP349558	Jiufeng mountain, Beijing, China	PRJNA786063	SAMN16812436	LE22-1	RNA-Seq of Prunus mume: flower bud	RNA-Seq	TRANSCRIPTOMIC	RANDOM	paired	Illumina NovaSeq 6000	Comparison of differentially expressed genes for floral fragrance formation	fastq	LE22-1_1.fq	LE22-1_2.fq
SRR17152814	SRP349558	Jiufeng mountain, Beijing, China	PRJNA786063	SAMN16812436	LE22-2	RNA-Seq of Prunus mume: flower bud	RNA-Seq	TRANSCRIPTOMIC	RANDOM	paired	Illumina NovaSeq 6000	Comparison of differentially expressed genes for floral fragrance formation	fastq	LE22-2_1.fq	LE22-2_2.fq
SRR17152813	SRP349558	Jiufeng mountain, Beijing, China	PRJNA786063	SAMN16812436	LE22-3	RNA-Seq of Prunus mume: flower bud	RNA-Seq	TRANSCRIPTOMIC	RANDOM	paired	Illumina NovaSeq 6000	Comparison of differentially expressed genes for floral fragrance formation	fastq	LE22-3_1.fq	LE22-3_2.fq
SRR17152812	SRP349558	Jiufeng mountain, Beijing, China	PRJNA786063	SAMN16812436	LE23-1	RNA-Seq of Prunus mume: flower beginning to bloom	RNA-Seq	TRANSCRIPTOMIC	RANDOM	paired	Illumina NovaSeq 6000	Comparison of differentially expressed genes for floral fragrance formation	fastq	LE23-1_1.fq	LE23-1_2.fq
SRR17152811	SRP349558	Jiufeng mountain, Beijing, China	PRJNA786063	SAMN16812436	LE23-2	RNA-Seq of Prunus mume: flower beginning to bloom	RNA-Seq	TRANSCRIPTOMIC	RANDOM	paired	Illumina NovaSeq 6000	Comparison of differentially expressed genes for floral fragrance formation	fastq	LE23-2_1.fq	LE23-2_2.fq
SRR17152810	SRP349558	Jiufeng mountain, Beijing, China	PRJNA786063	SAMN16812436	LE23-3	RNA-Seq of Prunus mume: flower beginning to bloom	RNA-Seq	TRANSCRIPTOMIC	RANDOM	paired	Illumina NovaSeq 6000	Comparison of differentially expressed genes for floral fragrance formation	fastq	LE23-3_1.fq	LE23-3_2.fq
SRR17152809	SRP349558	Jiufeng mountain, Beijing, China	PRJNA786063	SAMN16812436	LE24-1	RNA-Seq of Prunus mume: flower bloom	RNA-Seq	TRANSCRIPTOMIC	RANDOM	paired	Illumina NovaSeq 6000	Comparison of differentially expressed genes for floral fragrance formation	fastq	LE24-1_1.fq	LE24-1_2.fq
SRR17152808	SRP349558	Jiufeng mountain, Beijing, China	PRJNA786063	SAMN16812436	LE24-2	RNA-Seq of Prunus mume: flower bloom	RNA-Seq	TRANSCRIPTOMIC	RANDOM	paired	Illumina NovaSeq 6000	Comparison of differentially expressed genes for floral fragrance formation	fastq	LE24-2_1.fq	LE24-2_2.fq
SRR17152807	SRP349558	Jiufeng mountain, Beijing, China	PRJNA786063	SAMN16812436	LE24-3	RNA-Seq of Prunus mume: flower bloom	RNA-Seq	TRANSCRIPTOMIC	RANDOM	paired	Illumina NovaSeq 6000	Comparison of differentially expressed genes for floral fragrance formation	fastq	LE24-3_1.fq	LE24-3_2.fq
