# Supplementary material for: Comparative transcriptome analysis linked to key volatiles reveals molecular mechanisms of aroma compound biosynthesis in Prunus mume
Source: BMC Plant Biol. 2022 Aug 9;22:395. doi: 10.1186/s12870-022-03779-3 (PMC9361687; doi:10.1186/s12870-022-03779-3)
Supplement: Supplementary file 2 — Additional file 2: Table S1. Identification of the aroma compound from the two Prunus mume cultivars. Table S2. Overview of the transcriptome sequencing dataset and mapping statistics from GF and LE petal samples. Table S3. Key DEGs identified by enrichment analysis at the different flowering stages, showing functional categories of significantly over-represented DEGs at S2, S3, S4 and in LE vs. GF. Table S4. The name of the pathway associated with each KEGG term. Table S5. List of 101 genes that may be directly involved in the biosynthesis of P. mume aroma compounds. Table S6. List of key regulatory genes in the biosynthesis of cinnamic acid, cinnamyl acetate, eugenol, benzyl acetate and key genes affecting the volatilisation of aroma compounds. Table S7. The primer sequences of genes used for quantitative real-time PCR. Table S8. Summary of samples information uploaded to NCBI. [file 12870_2022_3779_MOESM2_ESM.zip › Supplementary Table4.xlsx]

## Sheet: all_pathway
Pathway_ID	Pathway	KEGG_A_class	KEGG_B_class
ko03022	Basal transcription factors	Genetic Information Processing	Transcription
ko01110	Biosynthesis of secondary metabolites	Metabolism	Global and overview maps
ko01040	Biosynthesis of unsaturated fatty acids	Metabolism	Lipid metabolism
ko00061	Fatty acid biosynthesis	Metabolism	Lipid metabolism
ko00071	Fatty acid degradation	Metabolism	Lipid metabolism
ko00062	Fatty acid elongation	Metabolism	Lipid metabolism
ko01212	Fatty acid metabolism	Metabolism	Global and overview maps
ko00591	Linoleic acid metabolism	Metabolism	Lipid metabolism
ko00360	Phenylalanine metabolism	Metabolism	Amino acid metabolism
ko00400	Phenylalanine, tyrosine and tryptophan biosynthesis	Metabolism	Amino acid metabolism
ko00940	Phenylpropanoid biosynthesis	Metabolism	Biosynthesis of other secondary metabolites
ko04075	Plant hormone signal transduction	Environmental Information Processing	Signal transduction
